# Supplementary material for: Culture-independent analysis of liver abscess using nanopore sequencing
Source: PLoS One. 2018 Jan 9;13(1):e0190853. doi: 10.1371/journal.pone.0190853 (PMC5760015; doi:10.1371/journal.pone.0190853)
Supplement: S1 Table — (XLSX) [file pone.0190853.s001.xlsx]

## Sheet: Sheet2
run	start_time	exit_status	taxid	score	source	filename
WIPR002	743	S_OK	573	0.028	2D	WLI_JGM080_20160622_FNFAD11732_MN17696_sequencing_run_WIPR002_83503_ch283_read644_strand.fast5
WIPR002	5823	S_OK	573	0.147	2D	WLI_JGM080_20160622_FNFAD11732_MN17696_sequencing_run_WIPR002_83503_ch408_read56_strand.fast5
WIPR002	11445	S_OK	573	0.048	2D	WLI_JGM080_20160622_FNFAD11732_MN17696_sequencing_run_WIPR002_83503_ch338_read1175_strand.fast5
WIPR002	17166	S_OK	573	0.096	2D	WLI_JGM080_20160622_FNFAD11732_MN17696_sequencing_run_WIPR002_83503_ch293_read1331_strand.fast5
WIPR002	13334	S_OK	573	0.046	2D	WLI_JGM080_20160622_FNFAD11732_MN17696_sequencing_run_WIPR002_83503_ch425_read576_strand.fast5
WIPR002	20426	S_NOCOMP	573	0.001	template	WLI_JGM080_20160622_FNFAD11732_MN17696_sequencing_run_WIPR002_83503_ch403_read607_strand.fast5
WIPR002	31749	S_OK	573	0.017	2D	WLI_JGM080_20160622_FNFAD11732_MN17696_sequencing_run_WIPR002_83503_ch381_read1417_strand.fast5
WIPR002	37504	S_NO2D	573	0.003	template	WLI_JGM080_20160622_FNFAD11732_MN17696_sequencing_run_WIPR002_83503_ch489_read1254_strand.fast5
WIPR002	42589	S_OK	573	0.108	2D	WLI_JGM080_20160622_FNFAD11732_MN17696_sequencing_run_WIPR002_83503_ch162_read676_strand.fast5
WIPR002	93692	S_NO2D	573	0.005	template	WLI_JGM080_20160622_FNFAD11732_MN17696_sequencing_run_WIPR002_83503_ch333_read99_strand.fast5
WIPR002	1288	S_OK	72407	0.003	2D	WLI_JGM080_20160622_FNFAD11732_MN17696_sequencing_run_WIPR002_83503_ch184_read365_strand.fast5
WIPR002	713	S_OK	72407	0.001	2D	WLI_JGM080_20160622_FNFAD11732_MN17696_sequencing_run_WIPR002_83503_ch68_read759_strand.fast5
WIPR002	2432	S_OK	72407	0.112	2D	WLI_JGM080_20160622_FNFAD11732_MN17696_sequencing_run_WIPR002_83503_ch203_read223_strand.fast5
WIPR002	9155	S_OK	72407	0.001	2D	WLI_JGM080_20160622_FNFAD11732_MN17696_sequencing_run_WIPR002_83503_ch421_read691_strand.fast5
WIPR002	6840	S_OK	72407	0.002	2D	WLI_JGM080_20160622_FNFAD11732_MN17696_sequencing_run_WIPR002_83503_ch343_read178_strand.fast5
WIPR002	8284	S_OK	72407	0.005	2D	WLI_JGM080_20160622_FNFAD11732_MN17696_sequencing_run_WIPR002_83503_ch455_read834_strand.fast5
WIPR002	12295	S_OK	72407	0.009	2D	WLI_JGM080_20160622_FNFAD11732_MN17696_sequencing_run_WIPR002_83503_ch90_read678_strand.fast5
WIPR002	27898	S_OK	72407	0.009	2D	WLI_JGM080_20160622_FNFAD11732_MN17696_sequencing_run_WIPR002_83503_ch393_read1691_strand.fast5
WIPR002	36712	S_OK	72407	0.008	2D	WLI_JGM080_20160622_FNFAD11732_MN17696_sequencing_run_WIPR002_83503_ch82_read984_strand.fast5
WIPR002	86736	S_NOCOMP	72407	0.01	template	WLI_JGM080_20160622_FNFAD11732_MN17696_sequencing_run_WIPR002_83503_ch209_read263_strand.fast5
WIPR002	120020	S_OK	72407	0.007	2D	WLI_JGM080_20160622_FNFAD11732_MN17696_sequencing_run_WIPR002_83503_ch64_read1055_strand.fast5
WIPR004	4427	S_NOCOMP	573	0.005	template	WLG_JGM033_20160624_FNFAA100025_MN17690_sequencing_run_WIPR004_96926_ch327_read987_strand.fast5
WIPR004	10511	S_OK	573	0.052	2D	WLG_JGM033_20160624_FNFAA100025_MN17690_sequencing_run_WIPR004_96926_ch365_read1442_strand.fast5
WIPR004	17544	S_NO2D	573	0.001	template	WLG_JGM033_20160624_FNFAA100025_MN17690_sequencing_run_WIPR004_96926_ch144_read440_strand.fast5
WIPR004	2069	S_OK	72407	0.006	2D	WLG_JGM033_20160624_FNFAA100025_MN17690_sequencing_run_WIPR004_96926_ch454_read492_strand.fast5
WIPR004	347	S_OK	72407	0.004	2D	WLG_JGM033_20160624_FNFAA100025_MN17690_sequencing_run_WIPR004_96926_ch77_read125_strand.fast5
WIPR004	222	S_OK	72407	0.003	2D	WLG_JGM033_20160625_FNFAA100025_MN17690_sequencing_run_WIPR004_50509_ch257_read28_strand.fast5
