# Supplementary material for: Culture-independent analysis of liver abscess using nanopore sequencing
Source: PLoS One. 2018 Jan 9;13(1):e0190853. doi: 10.1371/journal.pone.0190853 (PMC5760015; doi:10.1371/journal.pone.0190853)
Supplement: S2 Table — (XLSX) [file pone.0190853.s002.xlsx]

## Sheet: Sheet1
Table S2. Results of BLAST analysis of 2D reads.
Run	Num	Read ID	Length	Species	Note
WIPR002	1	ff4d7354-5aa1-4798-b60f-08a644a8e796_Classification_2d	2409	Klebsiella pneumoniae
WIPR002	2	ebb7cab0-a843-4e93-bd03-881a9fb5bebe_Classification_2d	9493	Klebsiella pneumoniae
WIPR002	3	8384507d-08d4-4e35-817a-2fe3dcd3dcfb_Classification_2d	6745	Klebsiella pneumoniae
WIPR002	4	eb73de5a-f93e-44a9-be85-da3505b0b06f_Classification_2d	6456	Klebsiella pneumoniae
WIPR002	5	a905553d-896e-4f05-afa8-2f760707e20b_Classification_2d	6056	Klebsiella pneumoniae	plasmid
WIPR002	6	5ff51bb4-8772-42fc-8461-7939c7a2505f_Classification_2d	8916	Klebsiella pneumoniae
WIPR002	7	7ef6d6c4-c6c3-4e4a-8c85-3d49ae49496d_Classification_2d	9252	Klebsiella pneumoniae
WIPR002	8	38a0397c-3c35-4c45-8a2a-8e16b6924871_Classification_2d	1808	Klebsiella pneumoniae
WIPR002	9	7bec764f-185c-4bd8-a86f-ae0a1d3f830d_Classification_2d	10141	Klebsiella pneumoniae
WIPR002	10	f47842d6-c004-403d-b63b-97b082a25402_Classification_2d	1654	Klebsiella pneumoniae
WIPR002	11	cabcf11b-7722-44ce-949c-89f8958a9cd2_Classification_2d	2392	Klebsiella pneumoniae
WIPR002	12	eb9105a2-c32e-46b2-9e04-10b9637e14f0_Classification_2d	6939	Klebsiella pneumoniae
WIPR002	13	adb89c25-85cf-49e9-83cb-bac29990b97b_Classification_2d	8042	Klebsiella pneumoniae
WIPR002	14	e7829514-93c2-4532-af2e-f057566d55fe_Classification_2d	8169	Klebsiella pneumoniae
WIPR002	15	bfa0a2df-1778-423a-9806-42ea3f6ae6ce_Classification_2d	7358	Klebsiella pneumoniae
WIPR002	16	1517ec7b-e237-434f-be7e-7fdf5fecfa30_Classification_2d	5162	Klebsiella pneumoniae
WIPR002	17	289d8a2a-902d-40ab-a663-c7d8553d87a3_Classification_2d	4546	Klebsiella pneumoniae
WIPR004	1	1d74f32c-a51b-416e-851c-f8fe1ce4b89f_Classification_2d	929	Klebsiella pneumoniae
WIPR004	2	8d25803b-79d3-4428-8b09-4f41b32225d8_Classification_2d	8997	Klebsiella pneumoniae
WIPR004	3	31c1c2d1-5f65-4588-99d0-635c78a94b16_Classification_2d	9620	Klebsiella pneumoniae
WIPR004	4	6cdf805f-40b5-471d-a8bc-ae35909f3629_Classification_2d	9689	Klebsiella pneumoniae

## Sheet: WIPR002_1
Read ID: ff4d7354-5aa1-4798-b60f-08a644a8e796_Classification_2d
Description	Max score	Total score	Query cover	E value	Ident	Accession
Klebsiella pneumoniae subsp. pneumoniae 1084, complete genome	2318	2318	0.88	0	0.86	CP003785.1
Klebsiella pneumoniae strain P1428, complete genome	2314	2314	0.88	0	0.86	CP017994.1
Klebsiella pneumoniae subsp. pneumoniae strain RJA166, complete genome	2314	2314	0.88	0	0.86	CP019047.1
Klebsiella pneumoniae strain ED23, complete genome	2314	2314	0.88	0	0.86	CP016814.1
Klebsiella pneumoniae strain ED2, complete genome	2314	2314	0.88	0	0.86	CP016813.1
Klebsiella pneumoniae subsp. pneumoniae strain RJF999, complete genome	2314	2314	0.88	0	0.86	CP014010.1
Klebsiella pneumoniae subsp. pneumoniae NTUH-K2044 DNA, complete genome	2314	2314	0.88	0	0.86	AP006725.1
Klebsiella pneumoniae subsp. pneumoniae strain H11, complete genome	2285	2285	0.88	0	0.86	CP018056.1
Klebsiella pneumoniae strain AR_0158, complete genome	2274	2274	0.88	0	0.86	CP021696.1
Klebsiella pneumoniae strain CAV1042, complete genome	2263	2263	0.88	0	0.86	CP018671.1
Klebsiella pneumoniae strain INF274 chromosome, complete genome	2252	2252	0.88	0	0.86	CP024570.1
Klebsiella pneumoniae strain INF278 chromosome, complete genome	2252	2252	0.88	0	0.86	CP024563.1
Klebsiella pneumoniae strain INF164 chromosome, complete genome	2252	2252	0.88	0	0.86	CP024556.1
Klebsiella pneumoniae strain INF163 chromosome, complete genome	2252	2252	0.88	0	0.86	CP024549.1
Klebsiella pneumoniae strain KSB1_9D chromosome, complete genome	2252	2252	0.88	0	0.86	CP024535.1
Klebsiella pneumoniae strain INF157 chromosome, complete genome	2252	2252	0.88	0	0.86	CP024528.1
Klebsiella pneumoniae strain INF158 chromosome, complete genome	2252	2252	0.88	0	0.86	CP024521.1
Klebsiella pneumoniae isolate KSB1_5D chromosome, complete genome	2252	2252	0.88	0	0.86	CP024191.1
Klebsiella pneumoniae subsp. pneumoniae strain ST101:960186733 chromosome, complete genome	2252	2252	0.88	0	0.86	CP023487.1
Klebsiella pneumoniae subsp. pneumoniae strain ST2017:950142398 chromosome	2252	2252	0.88	0	0.86	CP023553.1
Klebsiella pneumoniae strain FDAARGOS_446 chromosome, complete genome	2252	2252	0.88	0	0.86	CP023946.1
Klebsiella pneumoniae strain FDAARGOS_436 chromosome, complete genome	2252	2252	0.88	0	0.86	CP023907.1
Klebsiella pneumoniae strain FDAARGOS_445 chromosome, complete genome	2252	2252	0.88	0	0.86	CP023502.1
Klebsiella pneumoniae subsp. pneumoniae strain AUSMDU00008079, complete genome	2252	2252	0.88	0	0.86	CP022691.1
Klebsiella pneumoniae strain BIC-1, complete genome	2252	2252	0.88	0	0.86	CP022573.1
Klebsiella pneumoniae 704SK6 genome	2252	2252	0.88	0	0.86	CP022143.1
Klebsiella pneumoniae strain AR_0148, complete genome	2252	2252	0.88	0	0.86	CP021950.1
Klebsiella pneumoniae strain AR_0107, complete genome	2252	2252	0.88	0	0.86	CP021955.1
Klebsiella pneumoniae strain AR_0125, complete genome	2252	2252	0.88	0	0.86	CP021859.1
Klebsiella pneumoniae strain AR_0120, complete genome	2252	2252	0.88	0	0.86	CP021833.1
Klebsiella pneumoniae strain AR_0113, complete genome	2252	2252	0.88	0	0.86	CP021751.1
Klebsiella pneumoniae strain AR_0129, complete genome	2252	2252	0.88	0	0.86	CP021718.1
Klebsiella pneumoniae strain AR_0146, complete genome	2252	2252	0.88	0	0.86	CP021685.1
Klebsiella pneumoniae strain AR_0112, complete genome	2252	2252	0.88	0	0.86	CP021549.1
Klebsiella pneumoniae strain AR_0047, complete genome	2252	2252	0.88	0	0.86	CP021539.1
Klebsiella pneumoniae strain BK13043, complete genome	2252	2252	0.88	0	0.86	CP020837.1
Klebsiella pneumoniae strain K66-45, complete genome	2252	2252	0.88	0	0.86	CP020901.1
Klebsiella pneumoniae strain AR_0098, complete genome	2252	2252	0.88	0	0.86	CP020108.1
Klebsiella pneumoniae strain AR_0115, complete genome	2252	2252	0.88	0	0.86	CP020071.1
Klebsiella pneumoniae strain KP38731, complete genome	2252	2252	0.88	0	0.86	CP014294.1
Klebsiella pneumoniae strain NY9, complete genome	2252	2252	0.88	0	0.86	CP015385.1
Klebsiella pneumoniae strain AR_0049, complete genome	2252	2252	0.88	0	0.86	CP018816.1
Klebsiella pneumoniae strain Kp_Goe_121641, complete genome	2252	2252	0.88	0	0.86	CP018735.1
Klebsiella pneumoniae strain Kp_Goe_821588, complete sequence	2252	2252	0.88	0	0.86	CP018692.1
Klebsiella pneumoniae strain CAV1217, complete genome	2252	2252	0.88	0	0.86	CP018676.1
Klebsiella pneumoniae strain Kp_Goe_71070, complete genome	2252	2252	0.88	0	0.86	CP018450.1
Klebsiella pneumoniae strain Kp_Goe_33208, complete genome	2252	2252	0.88	0	0.86	CP018447.1
Klebsiella pneumoniae strain Kp_Goe_822917, complete sequence	2252	2252	0.88	0	0.86	CP018438.1
Klebsiella pneumoniae strain CAV1453, complete genome	2252	2252	0.88	0	0.86	CP018356.1
Klebsiella pneumoniae strain CAV1417, complete genome	2252	2252	0.88	0	0.86	CP018352.1
Klebsiella pneumoniae strain MNCRE53, complete genome	2252	2252	0.88	0	0.86	CP018437.1
Klebsiella pneumoniae strain MNCRE78, complete genome	2252	2252	0.88	0	0.86	CP018428.1
Klebsiella pneumoniae strain MNCRE69, complete genome	2252	2252	0.88	0	0.86	CP018427.1
Klebsiella pneumoniae isolate 207M1D0-sc-2013-04-03T11:21:06Z-1606409 genome assembly, chromosome: 1	2252	2252	0.88	0	0.86	LT216436.1
Klebsiella pneumoniae strain ATCC BAA-2146 chromosome 1, complete sequence	2252	2252	0.88	0	0.86	CP006659.2
Klebsiella pneumoniae UHKPC33, complete genome	2252	2252	0.88	0	0.86	CP011989.1
Klebsiella pneumoniae UHKPC07, complete genome	2252	2252	0.88	0	0.86	CP011985.1
Klebsiella pneumoniae DMC1097, complete genome	2252	2252	0.88	0	0.86	CP011976.1
Klebsiella pneumoniae 500_1420, complete genome	2252	2252	0.88	0	0.86	CP011980.1
Klebsiella pneumoniae strain CAV1596, complete genome	2252	2252	0.88	0	0.86	CP011647.1
Klebsiella pneumoniae strain CAV1392, complete genome	2252	2252	0.88	0	0.86	CP011578.1
Klebsiella pneumoniae subsp. pneumoniae 1158, complete genome	2252	2252	0.88	0	0.86	CP006722.1
Klebsiella pneumoniae strain 32192, complete genome	2252	2252	0.88	0	0.86	CP010361.1
Klebsiella pneumoniae subsp. pneumoniae strain KPNIH30, complete genome	2252	2252	0.88	0	0.86	CP009872.1
Klebsiella pneumoniae subsp. pneumoniae strain KPNIH32, complete genome	2252	2252	0.88	0	0.86	CP009775.1
Klebsiella pneumoniae subsp. pneumoniae strain KPNIH33, complete genome	2252	2252	0.88	0	0.86	CP009771.1
Klebsiella pneumoniae subsp. pneumoniae KPR0928, complete sequence	2252	2252	0.88	0	0.86	CP008831.1
Klebsiella pneumoniae subsp. pneumoniae KPNIH24, complete genome	2252	2252	0.88	0	0.86	CP008797.1
Klebsiella pneumoniae 30660/NJST258_1, complete genome	2252	2252	0.88	0	0.86	CP006923.1
Klebsiella pneumoniae 30684/NJST258_2, complete genome	2252	2252	0.88	0	0.86	CP006918.1
Klebsiella pneumoniae JM45, complete genome	2252	2252	0.88	0	0.86	CP006656.1
Klebsiella pneumoniae subsp. pneumoniae HS11286, complete genome	2252	2252	0.88	0	0.86	CP003200.1
Klebsiella pneumoniae KCTC 2242, complete genome	2252	2252	0.88	0	0.86	CP002910.1
Klebsiella pneumoniae KP-1, complete genome	2248	2248	0.88	0	0.86	CP012883.1
Klebsiella pneumoniae strain J1, complete genome	2246	2246	0.88	0	0.86	CP013711.1
Klebsiella pneumoniae strain INF249 chromosome, complete genome	2242	2242	0.88	0	0.86	CP024489.1
Klebsiella pneumoniae strain INF322 chromosome, complete genome	2242	2242	0.88	0	0.86	CP024482.1
Klebsiella pneumoniae strain Kp_Goe_62629, complete genome	2242	2242	0.88	0	0.86	CP018364.1
Klebsiella pneumoniae strain blaNDM-1, complete genome	2242	2242	0.88	0	0.86	CP009114.1
Klebsiella pneumoniae strain KSB1_7J chromosome, complete genome	2235	2235	0.88	0	0.86	CP024548.1
Klebsiella pneumoniae strain INF059 chromosome, complete genome	2235	2235	0.88	0	0.86	CP024545.1
Klebsiella pneumoniae strain INF042 chromosome, complete genome	2235	2235	0.88	0	0.86	CP024542.1
Klebsiella pneumoniae strain QS17-0029 chromosome, complete genome	2235	2235	0.88	0	0.86	CP024038.1
Klebsiella pneumoniae strain FDAARGOS_442 chromosome, complete genome	2235	2235	0.88	0	0.86	CP023925.1
Klebsiella pneumoniae strain FDAARGOS_440 chromosome, complete genome	2235	2235	0.88	0	0.86	CP023919.1
Klebsiella pneumoniae strain DHQP1605752_NV chromosome, complete genome	2235	2235	0.88	0	0.86	CP022127.1
Klebsiella pneumoniae strain 19051, complete genome	2235	2235	0.88	0	0.86	CP022023.1
Klebsiella pneumoniae strain AR_0145, complete genome	2235	2235	0.88	0	0.86	CP021939.1
Klebsiella pneumoniae strain AR_0152, complete genome	2235	2235	0.88	0	0.86	CP021944.1
Klebsiella pneumoniae strain AR_0139, complete genome	2235	2235	0.88	0	0.86	CP021960.1
Klebsiella pneumoniae strain AR_0138, complete genome	2235	2235	0.88	0	0.86	CP021757.1
Klebsiella pneumoniae strain AR_0143, complete genome	2235	2235	0.88	0	0.86	CP021708.1
Klebsiella pneumoniae strain KPN528, complete genome	2235	2235	0.88	0	0.86	CP020853.1
Klebsiella pneumoniae strain KPN1482, complete genome	2235	2235	0.88	0	0.86	CP020841.1
Klebsiella pneumoniae strain AR_0068, complete genome	2235	2235	0.88	0	0.86	CP020067.1
Klebsiella pneumoniae strain AR_0117, complete genome	2235	2235	0.88	0	0.86	CP020061.1
Klebsiella pneumoniae strain 825795-1, complete genome	2235	2235	0.88	0	0.86	CP017985.1
Klebsiella pneumoniae strain CN1, complete genome	2235	2235	0.88	0	0.86	CP015382.1
Klebsiella pneumoniae strain KP_Goe_828304, complete genome	2235	2235	0.88	0	0.86	CP018719.1
Klebsiella pneumoniae strain Kp_Goe_152021, complete genome	2235	2235	0.88	0	0.86	CP018713.1

## Sheet: WIPR002_2
Read ID: ebb7cab0-a843-4e93-bd03-881a9fb5bebe_Classification_2d
Description	Max score	Total score	Query cover	E value	Ident	Accession
Klebsiella pneumoniae subsp. pneumoniae strain RJA166, complete genome	6351	8227	0.98	0	0.83	CP019047.1
Klebsiella pneumoniae strain ED23, complete genome	6351	8227	0.98	0	0.83	CP016814.1
Klebsiella pneumoniae strain ED2, complete genome	6351	8227	0.98	0	0.83	CP016813.1
Klebsiella pneumoniae subsp. pneumoniae strain RJF999, complete genome	6351	8227	0.98	0	0.83	CP014010.1
Klebsiella pneumoniae subsp. pneumoniae 1084, complete genome	6351	8227	0.98	0	0.83	CP003785.1
Klebsiella pneumoniae subsp. pneumoniae NTUH-K2044 DNA, complete genome	6346	8221	0.98	0	0.83	AP006725.1
Klebsiella pneumoniae strain P1428, complete genome	6344	8219	0.98	0	0.83	CP017994.1
Klebsiella pneumoniae subsp. pneumoniae strain RJF293, complete genome	6240	8077	0.98	0	0.83	CP014008.1
Klebsiella pneumoniae subsp. pneumoniae strain 234-12, complete genome	6224	8083	0.98	0	0.83	CP011313.1
Klebsiella pneumoniae subsp. pneumoniae MGH 78578, complete genome	6222	8092	0.98	0	0.83	CP000647.1
Klebsiella pneumoniae strain AR_0139, complete genome	6218	8077	0.98	0	0.83	CP021960.1
Klebsiella pneumoniae strain KPN1482, complete genome	6218	8077	0.98	0	0.83	CP020841.1
Klebsiella pneumoniae subsp. pneumoniae strain TGH10, complete genome	6218	8150	0.98	0	0.83	CP012744.1
Klebsiella pneumoniae subsp. pneumoniae strain TGH8, complete genome	6218	8150	0.98	0	0.83	CP012743.1
Klebsiella pneumoniae strain KpN06, complete genome	6218	8077	0.98	0	0.83	CP012992.1
Klebsiella pneumoniae strain KpN01, complete genome	6218	8077	0.98	0	0.83	CP012987.1
Klebsiella pneumoniae subsp. pneumoniae 1158, complete genome	6213	8049	0.98	0	0.83	CP006722.1
Klebsiella pneumoniae strain QS17-0161 chromosome, complete genome	6207	8077	0.98	0	0.83	CP024458.1
Klebsiella pneumoniae strain AR_0126, complete genome	6207	8077	0.98	0	0.83	CP021740.1
Klebsiella pneumoniae strain CAV1016, complete genome	6207	8077	0.98	0	0.83	CP017934.1
Klebsiella pneumoniae str. Kp52.145, chromosome, complete genome	6207	8020	0.98	0	0.83	FO834906.1
Klebsiella pneumoniae strain FDAARGOS_447 chromosome, complete genome	6202	8055	0.98	0	0.83	CP023949.1
Klebsiella pneumoniae KCTC 2242, complete genome	6196	8055	0.98	0	0.83	CP002910.1
Klebsiella pneumoniae strain KSB1_7J chromosome, complete genome	6191	8049	0.98	0	0.83	CP024548.1
Klebsiella pneumoniae strain INF059 chromosome, complete genome	6191	8049	0.98	0	0.83	CP024545.1
Klebsiella pneumoniae strain INF042 chromosome, complete genome	6191	8049	0.98	0	0.83	CP024542.1
Klebsiella pneumoniae strain AR_0117, complete genome	6191	8027	0.98	0	0.83	CP020061.1
Klebsiella pneumoniae isolate Kp_Goe_154414, complete genome	6191	8044	0.98	0	0.83	CP018337.1
Klebsiella pneumoniae strain Kpn555, complete genome	6191	8038	0.98	0	0.83	CP015130.1
Klebsiella pneumoniae subsp. pneumoniae strain ST101:960186733 chromosome, complete genome	6185	8027	0.98	0	0.83	CP023487.1
Klebsiella pneumoniae subsp. pneumoniae strain ST2017:950142398 chromosome	6185	8027	0.98	0	0.83	CP023553.1
Klebsiella pneumoniae strain Kp_Goe_121641, complete genome	6185	8027	0.98	0	0.83	CP018735.1
Klebsiella pneumoniae strain Kp_Goe_71070, complete genome	6185	8027	0.98	0	0.83	CP018450.1
Klebsiella pneumoniae strain Kp_Goe_33208, complete genome	6185	8027	0.98	0	0.83	CP018447.1
Klebsiella pneumoniae strain KPNIH39, complete genome	6185	8038	0.98	0	0.83	CP014762.1
Klebsiella pneumoniae isolate 23, complete genome	6180	8022	0.98	0	0.83	CP016926.1
Klebsiella pneumoniae subsp. pneumoniae strain NUHL24835, complete genome	6180	8022	0.98	0	0.83	CP014004.1
Klebsiella pneumoniae subsp. pneumoniae strain H11, complete genome	6174	8016	0.98	0	0.83	CP018056.1
Klebsiella pneumoniae strain AR_0107, complete genome	6174	8022	0.98	0	0.83	CP021955.1
Klebsiella pneumoniae strain AR_0143, complete genome	6174	8016	0.98	0	0.83	CP021708.1
Klebsiella pneumoniae strain AR_0068, complete genome	6174	8016	0.98	0	0.83	CP020067.1
Klebsiella pneumoniae isolate 11, complete genome	6174	8016	0.98	0	0.83	CP016923.1
Klebsiella pneumoniae strain U25 genome	6174	8016	0.98	0	0.83	CP012043.1
Klebsiella pneumoniae strain KP617, complete genome	6174	8016	0.98	0	0.83	CP012753.1
Klebsiella pneumoniae subsp. pneumoniae PittNDM01, complete genome	6174	8016	0.98	0	0.83	CP006798.1
Klebsiella pneumoniae strain KSB1_10J chromosome, complete genome	6168	8016	0.98	0	0.83	CP024515.1
Klebsiella pneumoniae strain KSB2_1B chromosome, complete genome	6168	8016	0.98	0	0.83	CP024504.1
Klebsiella pneumoniae strain KSB1_4E chromosome, complete genome	6168	8016	0.98	0	0.83	CP024499.1
Klebsiella pneumoniae strain KSB1_7E chromosome, complete genome	6168	8016	0.98	0	0.83	CP024496.1
Klebsiella pneumoniae strain KPN528, complete genome	6168	8011	0.98	0	0.83	CP020853.1
Klebsiella pneumoniae strain ATCC 35657, complete genome	6168	8016	0.98	0	0.83	CP015134.1
Klebsiella pneumoniae strain INF249 chromosome, complete genome	6163	8016	0.98	0	0.83	CP024489.1
Klebsiella pneumoniae strain INF322 chromosome, complete genome	6163	8016	0.98	0	0.83	CP024482.1
Klebsiella pneumoniae strain FDAARGOS_446 chromosome, complete genome	6161	8014	0.98	0	0.83	CP023946.1
Klebsiella pneumoniae strain FDAARGOS_444 chromosome, complete genome	6161	8009	0.98	0	0.83	CP023941.1
Klebsiella pneumoniae strain FDAARGOS_443 chromosome, complete genome	6161	8009	0.98	0	0.83	CP023933.1
Klebsiella pneumoniae strain FDAARGOS_436 chromosome, complete genome	6161	8009	0.98	0	0.83	CP023907.1
Klebsiella pneumoniae strain FDAARGOS_445 chromosome, complete genome	6161	8014	0.98	0	0.83	CP023502.1
Klebsiella pneumoniae strain 721005, complete genome	6161	8009	0.98	0	0.83	CP022997.1
Klebsiella pneumoniae strain 911021, complete genome	6161	8009	0.98	0	0.83	CP022882.1
Klebsiella pneumoniae 704SK6 genome	6161	8009	0.98	0	0.83	CP022143.1
Klebsiella pneumoniae strain AR_0148, complete genome	6161	8009	0.98	0	0.83	CP021950.1
Klebsiella pneumoniae strain AR_0125, complete genome	6161	8009	0.98	0	0.83	CP021859.1
Klebsiella pneumoniae strain AR_0120, complete genome	6161	8009	0.98	0	0.83	CP021833.1
Klebsiella pneumoniae strain AR_0113, complete genome	6161	8009	0.98	0	0.83	CP021751.1
Klebsiella pneumoniae strain AR_0129, complete genome	6161	8009	0.98	0	0.83	CP021718.1
Klebsiella pneumoniae strain AR_0146, complete genome	6161	8009	0.98	0	0.83	CP021685.1
Klebsiella pneumoniae strain AR_0112, complete genome	6161	8009	0.98	0	0.83	CP021549.1
Klebsiella pneumoniae strain AR_0047, complete genome	6161	8009	0.98	0	0.83	CP021539.1
Klebsiella pneumoniae strain BK13043, complete genome	6161	8009	0.98	0	0.83	CP020837.1
Klebsiella pneumoniae strain K66-45, complete genome	6161	8009	0.98	0	0.83	CP020901.1
Klebsiella pneumoniae strain AR_0115, complete genome	6161	8009	0.98	0	0.83	CP020071.1
Klebsiella pneumoniae strain KP38731, complete genome	6161	8009	0.98	0	0.83	CP014294.1
Klebsiella pneumoniae strain CR14, complete genome	6161	8009	0.98	0	0.83	CP015392.1
Klebsiella pneumoniae strain NY9, complete genome	6161	8009	0.98	0	0.83	CP015385.1
Klebsiella pneumoniae strain AR_0049, complete genome	6161	8009	0.98	0	0.83	CP018816.1
Klebsiella pneumoniae strain Kp_Goe_821588, complete sequence	6161	8009	0.98	0	0.83	CP018692.1
Klebsiella pneumoniae strain CAV1217, complete genome	6161	8009	0.98	0	0.83	CP018676.1
Klebsiella pneumoniae strain SWU01, complete genome	6161	8009	0.98	0	0.83	CP018454.1
Klebsiella pneumoniae strain Kp_Goe_822917, complete sequence	6161	8009	0.98	0	0.83	CP018438.1
Klebsiella pneumoniae strain CAV1417, complete genome	6161	8009	0.98	0	0.83	CP018352.1
Klebsiella pneumoniae KP-1, complete genome	6157	7950	0.98	0	0.83	CP012883.1
Klebsiella pneumoniae strain yzusk-4 genome	6157	7979	0.98	0	0.83	CP011421.1
Klebsiella pneumoniae subsp. rhinoscleromatis strain SB3432, complete genome	6157	8014	0.98	0	0.83	FO203501.1
Klebsiella pneumoniae strain DHQP1605752_NV chromosome, complete genome	6152	8022	0.98	0	0.83	CP022127.1
Klebsiella pneumoniae strain 19051, complete genome	6152	8022	0.98	0	0.83	CP022023.1
Klebsiella pneumoniae strain AR_0158, complete genome	6152	8005	0.98	0	0.83	CP021696.1
Klebsiella pneumoniae strain Kp_Goe_39795, complete genome	6152	8022	0.98	0	0.83	CP018458.1
Klebsiella pneumoniae strain BR, complete genome	6152	8022	0.98	0	0.83	CP015990.1
Klebsiella pneumoniae strain PMK1, complete genome	6152	8022	0.98	0	0.83	CP008929.1
Klebsiella pneumoniae strain KP36, complete genome	6141	8011	0.98	0	0.83	CP017385.1
Klebsiella quasivariicola strain KPN1705 chromosome, complete genome	5349	5349	0.74	0	0.81	CP022823.1
Klebsiella pneumoniae strain INF274 chromosome, complete genome	5097	8027	0.98	0	0.84	CP024570.1
Klebsiella pneumoniae strain INF278 chromosome, complete genome	5097	8027	0.98	0	0.84	CP024563.1
Klebsiella pneumoniae strain INF164 chromosome, complete genome	5097	8027	0.98	0	0.84	CP024556.1
Klebsiella pneumoniae strain INF163 chromosome, complete genome	5097	8027	0.98	0	0.84	CP024549.1
Klebsiella pneumoniae strain KSB1_9D chromosome, complete genome	5097	8027	0.98	0	0.84	CP024535.1
Klebsiella pneumoniae strain INF157 chromosome, complete genome	5097	8027	0.98	0	0.84	CP024528.1
Klebsiella pneumoniae strain INF158 chromosome, complete genome	5097	8027	0.98	0	0.84	CP024521.1
Klebsiella pneumoniae isolate KSB1_5D chromosome, complete genome	5097	8027	0.98	0	0.84	CP024191.1

## Sheet: WIPR002_3
Read ID: 8384507d-08d4-4e35-817a-2fe3dcd3dcfb_Classification_2d
Description	Max score	Total score	Query cover	E value	Ident	Accession
Klebsiella pneumoniae strain P1428, complete genome	7003	7628	0.98	0	0.86	CP017994.1
Klebsiella pneumoniae strain ED2, complete genome	7003	7623	0.98	0	0.86	CP016813.1
Klebsiella pneumoniae subsp. pneumoniae strain RJF999, complete genome	7003	7623	0.98	0	0.86	CP014010.1
Klebsiella pneumoniae subsp. pneumoniae NTUH-K2044 DNA, complete genome	7003	7623	0.98	0	0.86	AP006725.1
Klebsiella pneumoniae subsp. pneumoniae strain RJA166, complete genome	6998	7617	0.98	0	0.86	CP019047.1
Klebsiella pneumoniae strain ED23, complete genome	6998	7617	0.98	0	0.86	CP016814.1
Klebsiella pneumoniae subsp. pneumoniae 1084, complete genome	6994	7619	0.98	0	0.86	CP003785.1
Klebsiella variicola strain GJ3, complete genome	4479	6299	0.96	0	0.86	CP017289.1
Klebsiella variicola strain GJ2, complete genome	4479	6299	0.96	0	0.86	CP017849.1
Klebsiella variicola strain GJ1, complete genome	4479	6299	0.96	0	0.86	CP017284.1
Klebsiella pneumoniae subsp. pneumoniae strain ST101:960186733 chromosome, complete genome	1991	1991	0.33	0	0.83	CP023487.1
Klebsiella pneumoniae subsp. pneumoniae strain ST2017:950142398 chromosome	1991	1991	0.33	0	0.83	CP023553.1
Klebsiella pneumoniae strain Kp_Goe_121641, complete genome	1991	1991	0.33	0	0.83	CP018735.1
Klebsiella pneumoniae strain Kp_Goe_71070, complete genome	1991	1991	0.33	0	0.83	CP018450.1
Klebsiella pneumoniae strain Kp_Goe_33208, complete genome	1991	1991	0.33	0	0.83	CP018447.1
Klebsiella pneumoniae subsp. pneumoniae strain H11, complete genome	1986	1986	0.33	0	0.83	CP018056.1
Klebsiella pneumoniae strain ATCC 35657, complete genome	1986	1986	0.33	0	0.83	CP015134.1
Klebsiella pneumoniae strain FDAARGOS_447 chromosome, complete genome	1980	1980	0.33	0	0.83	CP023949.1
Klebsiella pneumoniae strain 1756, complete genome	1980	1980	0.33	0	0.83	CP019219.1
Klebsiella pneumoniae subsp. pneumoniae strain TGH10, complete genome	1980	1980	0.33	0	0.83	CP012744.1
Klebsiella pneumoniae subsp. pneumoniae strain TGH8, complete genome	1980	1980	0.33	0	0.83	CP012743.1
Klebsiella pneumoniae subsp. pneumoniae strain ATCC 43816 KPPR1, complete genome	1980	1980	0.33	0	0.83	CP009208.1
Klebsiella pneumoniae subsp. pneumoniae MGH 78578, complete genome	1980	1980	0.33	0	0.83	CP000647.1
Klebsiella pneumoniae strain kp757, complete genome	1975	1975	0.33	0	0.83	CP015120.1
Klebsiella pneumoniae strain KPNIH39, complete genome	1975	1975	0.33	0	0.83	CP014762.1
Klebsiella pneumoniae strain yzusk-4 genome	1975	1975	0.33	0	0.83	CP011421.1
Klebsiella pneumoniae HK787, complete genome	1975	1975	0.33	0	0.83	CP006738.1
Klebsiella pneumoniae CG43, complete genome	1975	1975	0.33	0	0.83	CP006648.1
Klebsiella pneumoniae strain FDAARGOS_442 chromosome, complete genome	1969	1969	0.33	0	0.83	CP023925.1
Klebsiella pneumoniae strain FDAARGOS_439 chromosome, complete genome	1969	1969	0.33	0	0.83	CP023913.1
Klebsiella pneumoniae strain AR_0145, complete genome	1969	1969	0.33	0	0.83	CP021939.1
Klebsiella pneumoniae strain AR_0152, complete genome	1969	1969	0.33	0	0.83	CP021944.1
Klebsiella pneumoniae strain AR_0138, complete genome	1969	1969	0.33	0	0.83	CP021757.1
Klebsiella pneumoniae strain AR_0117, complete genome	1969	1969	0.33	0	0.83	CP020061.1
Klebsiella pneumoniae strain 825795-1, complete genome	1969	1969	0.33	0	0.83	CP017985.1
Klebsiella pneumoniae strain KP_Goe_828304, complete genome	1969	1969	0.33	0	0.83	CP018719.1
Klebsiella pneumoniae strain Kp_Goe_152021, complete genome	1969	1969	0.33	0	0.83	CP018713.1
Klebsiella pneumoniae strain Kp_Goe_827026, complete genome	1969	1969	0.33	0	0.83	CP018707.1
Klebsiella pneumoniae strain Kp_Goe_827024, complete genome	1969	1969	0.33	0	0.83	CP018701.1
Klebsiella pneumoniae strain Kp_Goe_149832, complete genome	1969	1969	0.33	0	0.83	CP018695.1
Klebsiella pneumoniae strain Kp_Goe_149473, complete sequence	1969	1969	0.33	0	0.83	CP018686.1
Klebsiella pneumoniae strain Kp_Goe_822579, complete genome	1969	1969	0.33	0	0.83	CP018140.1
Klebsiella pneumoniae strain KP5, complete genome	1969	1969	0.33	0	0.83	CP012426.1
Klebsiella pneumoniae subsp. pneumoniae strain TGH13, complete genome	1969	1969	0.33	0	0.83	CP012745.1
Klebsiella pneumoniae strain AATZP, complete genome	1969	1969	0.33	0	0.83	CP014755.1
Klebsiella pneumoniae strain SKGH01, complete genome	1969	1969	0.33	0	0.83	CP015500.1
Klebsiella pneumoniae strain J1, complete genome	1969	1969	0.33	0	0.83	CP013711.1
Klebsiella pneumoniae genome assembly MS6671.v1, chromosome : _Chr_Kpneumoniae_MS6671	1969	1969	0.33	0	0.83	LN824133.1
Klebsiella pneumoniae subsp. pneumoniae strain 234-12, complete genome	1969	1969	0.33	0	0.83	CP011313.1
Klebsiella pneumoniae 704SK6 genome	1964	1964	0.33	0	0.83	CP022143.1
Klebsiella pneumoniae strain DHQP1002001, complete genome	1964	1964	0.33	0	0.83	CP016811.1
Klebsiella pneumoniae subsp. pneumoniae KPNIH27, complete genome	1964	1964	0.33	0	0.83	CP007731.1
Klebsiella pneumoniae strain INF274 chromosome, complete genome	1958	1958	0.33	0	0.83	CP024570.1
Klebsiella pneumoniae strain INF278 chromosome, complete genome	1958	1958	0.33	0	0.83	CP024563.1
Klebsiella pneumoniae strain INF164 chromosome, complete genome	1958	1958	0.33	0	0.83	CP024556.1
Klebsiella pneumoniae strain INF163 chromosome, complete genome	1958	1958	0.33	0	0.83	CP024549.1
Klebsiella pneumoniae strain KSB1_9D chromosome, complete genome	1958	1958	0.33	0	0.83	CP024535.1
Klebsiella pneumoniae strain INF157 chromosome, complete genome	1958	1958	0.33	0	0.83	CP024528.1
Klebsiella pneumoniae strain INF158 chromosome, complete genome	1958	1958	0.33	0	0.83	CP024521.1
Klebsiella pneumoniae isolate KSB1_5D chromosome, complete genome	1958	1958	0.33	0	0.83	CP024191.1
Klebsiella pneumoniae strain FDAARGOS_446 chromosome, complete genome	1958	1958	0.33	0	0.83	CP023946.1
Klebsiella pneumoniae strain FDAARGOS_444 chromosome, complete genome	1958	1958	0.33	0	0.83	CP023941.1
Klebsiella pneumoniae strain FDAARGOS_443 chromosome, complete genome	1958	1958	0.33	0	0.83	CP023933.1
Klebsiella pneumoniae strain FDAARGOS_445 chromosome, complete genome	1958	1958	0.33	0	0.83	CP023502.1
Klebsiella pneumoniae strain 721005, complete genome	1958	1958	0.33	0	0.83	CP022997.1
Klebsiella pneumoniae strain 911021, complete genome	1958	1958	0.33	0	0.83	CP022882.1
Klebsiella pneumoniae strain AR_0148, complete genome	1958	1958	0.33	0	0.83	CP021950.1
Klebsiella pneumoniae strain AR_0146, complete genome	1958	1958	0.33	0	0.83	CP021685.1
Klebsiella pneumoniae strain K66-45, complete genome	1958	1958	0.33	0	0.83	CP020901.1
Klebsiella pneumoniae strain KP38731, complete genome	1958	1958	0.33	0	0.83	CP014294.1
Klebsiella pneumoniae strain NY9, complete genome	1958	1958	0.33	0	0.83	CP015385.1
Klebsiella pneumoniae strain AR_0049, complete genome	1958	1958	0.33	0	0.83	CP018816.1
Klebsiella pneumoniae strain Kp_Goe_821588, complete sequence	1958	1958	0.33	0	0.83	CP018692.1
Klebsiella pneumoniae strain CAV1217, complete genome	1958	1958	0.33	0	0.83	CP018676.1
Klebsiella pneumoniae strain SWU01, complete genome	1958	1958	0.33	0	0.83	CP018454.1
Klebsiella pneumoniae strain Kp_Goe_822917, complete sequence	1958	1958	0.33	0	0.83	CP018438.1
Klebsiella pneumoniae strain Kp_Goe_62629, complete genome	1958	1958	0.33	0	0.83	CP018364.1
Klebsiella pneumoniae isolate Kp_Goe_154414, complete genome	1958	1958	0.33	0	0.83	CP018337.1
Klebsiella pneumoniae strain CAV1417, complete genome	1958	1958	0.33	0	0.83	CP018352.1
Klebsiella pneumoniae strain Kpn555, complete genome	1958	2570	0.49	0	0.83	CP015130.1
Klebsiella pneumoniae strain Kpn223, complete genome	1958	1958	0.33	0	0.83	CP015025.1
Klebsiella pneumoniae subsp. pneumoniae strain RJF293, complete genome	1958	1958	0.33	0	0.83	CP014008.1
Klebsiella pneumoniae strain ATCC BAA-2146 chromosome 1, complete sequence	1958	1958	0.33	0	0.83	CP006659.2
Klebsiella pneumoniae strain CAV1193, complete genome	1958	1958	0.33	0	0.83	CP013322.1
Klebsiella pneumoniae strain CAV1344, complete genome	1958	1958	0.33	0	0.83	CP011624.1
Klebsiella pneumoniae strain CAV1392, complete genome	1958	1958	0.33	0	0.83	CP011578.1
Klebsiella pneumoniae subsp. pneumoniae 1158, complete genome	1958	1958	0.33	0	0.83	CP006722.1
Klebsiella pneumoniae subsp. pneumoniae strain KPNIH29, complete genome	1958	1958	0.33	0	0.83	CP009863.1
Klebsiella pneumoniae strain blaNDM-1, complete genome	1958	1958	0.33	0	0.83	CP009114.1
Klebsiella pneumoniae JM45, complete genome	1958	1958	0.33	0	0.83	CP006656.1
Klebsiella pneumoniae subsp. pneumoniae HS11286, complete genome	1958	1958	0.33	0	0.83	CP003200.1
Klebsiella pneumoniae KCTC 2242, complete genome	1958	1958	0.33	0	0.83	CP002910.1
Klebsiella pneumoniae strain FDAARGOS_436 chromosome, complete genome	1953	1953	0.33	0	0.83	CP023907.1
Klebsiella pneumoniae strain INF249 chromosome, complete genome	1947	1947	0.33	0	0.83	CP024489.1
Klebsiella pneumoniae strain INF322 chromosome, complete genome	1947	1947	0.33	0	0.83	CP024482.1
Klebsiella pneumoniae strain QS17-0029 chromosome, complete genome	1947	1947	0.33	0	0.83	CP024038.1
Klebsiella pneumoniae strain FDAARGOS_440 chromosome, complete genome	1947	1947	0.33	0	0.83	CP023919.1
Klebsiella pneumoniae strain AR_0107, complete genome	1947	1947	0.33	0	0.83	CP021955.1
Klebsiella pneumoniae strain AR_0126, complete genome	1947	1947	0.33	0	0.83	CP021740.1
Klebsiella pneumoniae strain AR_0158, complete genome	1947	1947	0.33	0	0.83	CP021696.1

## Sheet: WIPR002_4
Read ID: eb73de5a-f93e-44a9-be85-da3505b0b06f_Classification_2d
Description	Max score	Total score	Query cover	E value	Ident	Accession
Klebsiella pneumoniae subsp. pneumoniae 1084, complete genome	4785	4785	0.8	0	0.84	CP003785.1
Klebsiella pneumoniae subsp. pneumoniae strain RJA166, complete genome	4782	4782	0.8	0	0.84	CP019047.1
Klebsiella pneumoniae strain ED23, complete genome	4782	4782	0.8	0	0.84	CP016814.1
Klebsiella pneumoniae subsp. pneumoniae strain RJF999, complete genome	4782	4782	0.8	0	0.84	CP014010.1
Klebsiella pneumoniae strain KpN06, complete genome	4782	4782	0.8	0	0.84	CP012992.1
Klebsiella pneumoniae strain KpN01, complete genome	4782	4782	0.8	0	0.84	CP012987.1
Klebsiella pneumoniae subsp. pneumoniae NTUH-K2044 DNA, complete genome	4782	4782	0.8	0	0.84	AP006725.1
Klebsiella pneumoniae strain P1428, complete genome	4776	4776	0.8	0	0.84	CP017994.1
Klebsiella pneumoniae strain ED2, complete genome	4774	4774	0.8	0	0.84	CP016813.1
Klebsiella pneumoniae strain KSB1_7J chromosome, complete genome	4769	4769	0.8	0	0.84	CP024548.1
Klebsiella pneumoniae strain INF059 chromosome, complete genome	4769	4769	0.8	0	0.84	CP024545.1
Klebsiella pneumoniae strain INF042 chromosome, complete genome	4769	4769	0.8	0	0.84	CP024542.1
Klebsiella pneumoniae strain AR_0139, complete genome	4769	4769	0.8	0	0.84	CP021960.1
Klebsiella pneumoniae strain KPN1482, complete genome	4769	4769	0.8	0	0.84	CP020841.1
Klebsiella pneumoniae isolate Kp_Goe_154414, complete genome	4769	4769	0.8	0	0.84	CP018337.1
Klebsiella pneumoniae strain KPNIH39, complete genome	4769	4769	0.8	0	0.84	CP014762.1
Klebsiella pneumoniae KCTC 2242, complete genome	4765	4765	0.8	0	0.84	CP002910.1
Klebsiella pneumoniae strain FDAARGOS_440 chromosome, complete genome	4759	4759	0.8	0	0.84	CP023919.1
Klebsiella pneumoniae strain UCLAOXA232KP, complete genome	4759	4759	0.8	0	0.84	CP012568.1
Klebsiella pneumoniae strain UCLAOXA232KP, complete genome	4759	4759	0.8	0	0.84	CP012561.1
Klebsiella pneumoniae strain UCLAOXA232KP_Pt0, complete genome	4759	4759	0.8	0	0.84	CP012560.1
Klebsiella pneumoniae strain XH209, complete genome	4759	4759	0.8	0	0.84	CP009461.1
Klebsiella pneumoniae subsp. pneumoniae strain RJF293, complete genome	4758	4758	0.8	0	0.84	CP014008.1
Klebsiella pneumoniae strain QS17-0029 chromosome, complete genome	4754	4754	0.8	0	0.84	CP024038.1
Klebsiella pneumoniae strain AR_0107, complete genome	4754	4754	0.8	0	0.84	CP021955.1
Klebsiella pneumoniae strain CAV1193, complete genome	4754	4754	0.8	0	0.84	CP013322.1
Klebsiella pneumoniae strain CAV1344, complete genome	4754	4754	0.8	0	0.84	CP011624.1
Klebsiella pneumoniae str. Kp52.145, chromosome, complete genome	4754	4754	0.8	0	0.84	FO834906.1
Klebsiella pneumoniae subsp. pneumoniae MGH 78578, complete genome	4754	4754	0.8	0	0.84	CP000647.1
Klebsiella pneumoniae strain QS17-0161 chromosome, complete genome	4748	4748	0.8	0	0.84	CP024458.1
Klebsiella pneumoniae strain kp757, complete genome	4748	4748	0.8	0	0.84	CP015120.1
Klebsiella pneumoniae strain AR_0117, complete genome	4748	4748	0.8	0	0.84	CP020061.1
Klebsiella pneumoniae strain CAV1042, complete genome	4748	4748	0.8	0	0.84	CP018671.1
Klebsiella pneumoniae KP-1, complete genome	4748	4748	0.8	0	0.84	CP012883.1
Klebsiella pneumoniae HK787, complete genome	4748	4748	0.8	0	0.84	CP006738.1
Klebsiella pneumoniae subsp. pneumoniae strain KPNIH29, complete genome	4748	4748	0.8	0	0.84	CP009863.1
Klebsiella pneumoniae subsp. pneumoniae strain ATCC 43816 KPPR1, complete genome	4748	4748	0.8	0	0.84	CP009208.1
Klebsiella pneumoniae subsp. pneumoniae Kp13, complete genome	4748	4748	0.8	0	0.84	CP003999.1
Klebsiella pneumoniae CG43, complete genome	4748	4748	0.8	0	0.84	CP006648.1
Klebsiella pneumoniae subsp. pneumoniae strain H11, complete genome	4747	4747	0.8	0	0.84	CP018056.1
Klebsiella pneumoniae strain DHQP1002001, complete genome	4747	4747	0.8	0	0.84	CP016811.1
Klebsiella pneumoniae subsp. pneumoniae KPNIH27, complete genome	4747	4747	0.8	0	0.84	CP007731.1
Klebsiella pneumoniae strain INF249 chromosome, complete genome	4743	4743	0.8	0	0.84	CP024489.1
Klebsiella pneumoniae strain INF322 chromosome, complete genome	4743	4743	0.8	0	0.84	CP024482.1
Klebsiella pneumoniae strain AR_0143, complete genome	4743	4743	0.8	0	0.84	CP021708.1
Klebsiella pneumoniae strain KPN528, complete genome	4743	4743	0.8	0	0.84	CP020853.1
Klebsiella pneumoniae strain AR_0068, complete genome	4743	4743	0.8	0	0.84	CP020067.1
Klebsiella pneumoniae strain 1756, complete genome	4743	4743	0.8	0	0.84	CP019219.1
Klebsiella pneumoniae strain ATCC 35657, complete genome	4743	4743	0.8	0	0.84	CP015134.1
Klebsiella pneumoniae isolate 23, complete genome	4743	4743	0.8	0	0.84	CP016926.1
Klebsiella pneumoniae isolate 11, complete genome	4743	4743	0.8	0	0.84	CP016923.1
Klebsiella pneumoniae subsp. pneumoniae strain NUHL24835, complete genome	4743	4743	0.8	0	0.84	CP014004.1
Klebsiella pneumoniae strain U25 genome	4743	4743	0.8	0	0.84	CP012043.1
Klebsiella pneumoniae strain KP617, complete genome	4743	4743	0.8	0	0.84	CP012753.1
Klebsiella pneumoniae subsp. pneumoniae PittNDM01, complete genome	4743	4743	0.8	0	0.84	CP006798.1
Klebsiella pneumoniae strain INF274 chromosome, complete genome	4737	4737	0.8	0	0.84	CP024570.1
Klebsiella pneumoniae strain INF278 chromosome, complete genome	4737	4737	0.8	0	0.84	CP024563.1
Klebsiella pneumoniae strain INF164 chromosome, complete genome	4737	4737	0.8	0	0.84	CP024556.1
Klebsiella pneumoniae strain INF163 chromosome, complete genome	4737	4737	0.8	0	0.84	CP024549.1
Klebsiella pneumoniae strain KSB1_9D chromosome, complete genome	4737	4737	0.8	0	0.84	CP024535.1
Klebsiella pneumoniae strain INF157 chromosome, complete genome	4737	4737	0.8	0	0.84	CP024528.1
Klebsiella pneumoniae strain INF158 chromosome, complete genome	4737	4737	0.8	0	0.84	CP024521.1
Klebsiella pneumoniae isolate KSB1_5D chromosome, complete genome	4737	4737	0.8	0	0.84	CP024191.1
Klebsiella pneumoniae strain FDAARGOS_447 chromosome, complete genome	4737	4737	0.8	0	0.84	CP023949.1
Klebsiella pneumoniae strain FDAARGOS_446 chromosome, complete genome	4737	4737	0.8	0	0.84	CP023946.1
Klebsiella pneumoniae strain FDAARGOS_444 chromosome, complete genome	4737	4737	0.8	0	0.84	CP023941.1
Klebsiella pneumoniae strain FDAARGOS_443 chromosome, complete genome	4737	4737	0.8	0	0.84	CP023933.1
Klebsiella pneumoniae strain FDAARGOS_442 chromosome, complete genome	4737	4737	0.8	0	0.84	CP023925.1
Klebsiella pneumoniae strain FDAARGOS_439 chromosome, complete genome	4737	4737	0.8	0	0.84	CP023913.1
Klebsiella pneumoniae strain FDAARGOS_436 chromosome, complete genome	4737	4737	0.8	0	0.84	CP023907.1
Klebsiella pneumoniae strain FDAARGOS_445 chromosome, complete genome	4737	4737	0.8	0	0.84	CP023502.1
Klebsiella pneumoniae strain DHQP1605752_NV chromosome, complete genome	4737	4737	0.8	0	0.84	CP022127.1
Klebsiella pneumoniae strain 19051, complete genome	4737	4737	0.8	0	0.84	CP022023.1
Klebsiella pneumoniae strain AR_0145, complete genome	4737	4737	0.8	0	0.84	CP021939.1
Klebsiella pneumoniae strain AR_0152, complete genome	4737	4737	0.8	0	0.84	CP021944.1
Klebsiella pneumoniae strain AR_0138, complete genome	4737	4737	0.8	0	0.84	CP021757.1
Klebsiella pneumoniae strain 825795-1, complete genome	4737	4737	0.8	0	0.84	CP017985.1
Klebsiella pneumoniae strain CN1, complete genome	4737	4737	0.8	0	0.84	CP015382.1
Klebsiella pneumoniae strain KP_Goe_828304, complete genome	4737	4737	0.8	0	0.84	CP018719.1
Klebsiella pneumoniae strain Kp_Goe_152021, complete genome	4737	4737	0.8	0	0.84	CP018713.1
Klebsiella pneumoniae strain Kp_Goe_827026, complete genome	4737	4737	0.8	0	0.84	CP018707.1
Klebsiella pneumoniae strain Kp_Goe_827024, complete genome	4737	4737	0.8	0	0.84	CP018701.1
Klebsiella pneumoniae strain Kp_Goe_149832, complete genome	4737	4737	0.8	0	0.84	CP018695.1
Klebsiella pneumoniae strain Kp_Goe_149473, complete sequence	4737	4737	0.8	0	0.84	CP018686.1
Klebsiella pneumoniae strain Kp_Goe_39795, complete genome	4737	4737	0.8	0	0.84	CP018458.1
Klebsiella pneumoniae strain Kp_Goe_822579, complete genome	4737	4737	0.8	0	0.84	CP018140.1
Klebsiella pneumoniae strain KP5, complete genome	4737	4737	0.8	0	0.84	CP012426.1
Klebsiella pneumoniae strain KP36, complete genome	4737	4737	0.8	0	0.84	CP017385.1
Klebsiella pneumoniae subsp. pneumoniae strain TGH13, complete genome	4737	4737	0.8	0	0.84	CP012745.1
Klebsiella pneumoniae strain Kpn223, complete genome	4737	4737	0.8	0	0.84	CP015025.1
Klebsiella pneumoniae strain BR, complete genome	4737	4737	0.8	0	0.84	CP015990.1
Klebsiella pneumoniae strain AATZP, complete genome	4737	4737	0.8	0	0.84	CP014755.1
Klebsiella pneumoniae strain SKGH01, complete genome	4737	4737	0.8	0	0.84	CP015500.1
Klebsiella pneumoniae genome assembly MS6671.v1, chromosome : _Chr_Kpneumoniae_MS6671	4737	4737	0.8	0	0.84	LN824133.1
Klebsiella pneumoniae subsp. pneumoniae strain KPNIH31, complete genome	4737	4737	0.8	0	0.84	CP009876.1
Klebsiella pneumoniae strain PMK1, complete genome	4737	4737	0.8	0	0.84	CP008929.1
Klebsiella pneumoniae strain KSB1_10J chromosome, complete genome	4730	4730	0.8	0	0.84	CP024515.1
Klebsiella pneumoniae strain KSB2_1B chromosome, complete genome	4730	4730	0.8	0	0.84	CP024504.1
Klebsiella pneumoniae strain KSB1_4E chromosome, complete genome	4730	4730	0.8	0	0.84	CP024499.1
Klebsiella pneumoniae strain KSB1_7E chromosome, complete genome	4730	4730	0.8	0	0.84	CP024496.1

## Sheet: WIPR002_5
Read ID: a905553d-896e-4f05-afa8-2f760707e20b_Classification_2d
Description	Max score	Total score	Query cover	E value	Ident	Accession
Klebsiella pneumoniae strain P1428, complete genome	5387	7717	0.96	0	0.84	CP017994.1
Klebsiella pneumoniae strain ED23 plasmid unamed, complete sequence	5380	7683	0.96	0	0.84	CP016815.1
Klebsiella pneumoniae subsp. pneumoniae strain RJA166 plasmid pRJA166b, complete sequence	5378	7695	0.96	0	0.84	CP019049.1
Klebsiella pneumoniae subsp. pneumoniae strain RJF293 plasmid pRJF293, complete sequence	5378	7700	0.96	0	0.84	CP014009.1
Klebsiella pneumoniae subsp. pneumoniae NTUH-K2044 plasmid pK2044 DNA, complete genome	5378	7038	0.96	0	0.84	AP006726.1
Klebsiella pneumoniae subsp. pneumoniae strain RJF999 plasmid pRJF999, complete sequence	5373	7680	0.96	0	0.84	CP014011.1
Klebsiella pneumoniae KCTC 2242 plasmid pKCTC2242, complete sequence	5373	7302	0.96	0	0.84	CP002911.1
Klebsiella pneumoniae plasmid pLVPK, complete sequence	5367	7008	0.96	0	0.84	AY378100.1
Pluralibacter gergoviae strain FB2 plasmid pFB2.3, complete sequence	3380	12350	0.9	0	0.84	CP014778.1
Klebsiella pneumoniae strain AR_0139 plasmid tig00000006, complete sequence	3157	7209	0.9	0	0.83	CP021961.1
Klebsiella pneumoniae strain J1 plasmid 2, complete sequence	3151	7225	0.9	0	0.83	CP013713.1
Klebsiella pneumoniae strain FDAARGOS_439 plasmid unnamed1, complete sequence	3145	11641	0.9	0	0.83	CP023917.1
Klebsiella pneumoniae subsp. pneumoniae strain KpvK54 plasmid pKpvK54, complete sequence	3145	5224	0.86	0	0.83	CP023135.1
Klebsiella pneumoniae strain K66-45 plasmid pK66-45-1, complete sequence	3145	6780	0.9	0	0.83	CP020902.1
Pluralibacter gergoviae strain FB2 plasmid pFB2.1, complete sequence	3145	3627	0.68	0	0.83	CP014776.1
Klebsiella pneumoniae strain 825795-1 plasmid unnamed1, complete sequence	3134	8330	0.9	0	0.83	CP017986.1
Klebsiella pneumoniae strain KP_Goe_828304 plasmid pKp_Goe_304-1, complete sequence	3134	8330	0.9	0	0.83	CP018720.1
Klebsiella pneumoniae strain Kp_Goe_152021 plasmid pKp_Goe_021-1, complete sequence	3134	8330	0.9	0	0.83	CP018714.1
Klebsiella pneumoniae strain Kp_Goe_827026 plasmid pKp_Goe_026-1, complete sequence	3134	8317	0.9	0	0.83	CP018708.1
Klebsiella pneumoniae strain Kp_Goe_827024 plasmid pKp_Goe_024-1, complete sequence	3134	8330	0.9	0	0.83	CP018702.1
Klebsiella pneumoniae strain Kp_Goe_149832 plasmid pKp_Goe_832-1, complete sequence	3134	8330	0.9	0	0.83	CP018696.1
Klebsiella pneumoniae strain Kp_Goe_149473 plasmid pKp_Goe_473-1, complete sequence	3134	8330	0.9	0	0.83	CP018687.1
Klebsiella pneumoniae strain Kp_Goe_822579 plasmid pKp_Goe_579-1, complete sequence	3134	8330	0.9	0	0.83	CP018313.1
Klebsiella sp. LTGPAF-6F plasmid unnamed1, complete sequence	3129	3918	0.73	0	0.83	CP017451.1
Klebsiella pneumoniae strain CR-HvKP4 plasmid pVir-CR-HvKP4, complete sequence	2828	8338	0.96	0	0.82	MF437313.1
Klebsiella pneumoniae isolate Kp_Goe_154414 plasmid pKp_Goe_414-2, complete sequence	2822	6225	0.92	0	0.82	CP018338.1
Klebsiella pneumoniae strain Kpn223 plasmid pKPN-065, complete sequence	2699	16551	0.89	0	0.83	CP015026.1
Klebsiella pneumoniae subsp. pneumoniae strain 234-12 plasmid pKpn23412-362, complete sequence	2667	7043	0.78	0	0.83	CP011314.1
Klebsiella pneumoniae strain Kp84/11 plasmid, complete sequence	2649	7900	0.89	0	0.83	KX029332.1
Klebsiella pneumoniae subsp. pneumoniae Kp13 plasmid pKP13f, complete sequence	2649	10755	0.89	0	0.83	CP004000.1
Klebsiella pneumoniae strain AR_0158 plasmid tig00000727, complete sequence	2621	6154	0.68	0	0.83	CP021699.1
Klebsiella pneumoniae strain SKGH01 plasmid unnamed 1, complete sequence	2621	7880	0.89	0	0.83	CP015501.1
Klebsiella pneumoniae genome assembly MS6671.v1, plasmid : _Plasmid_A_Kpneumoniae_MS6671	2621	7880	0.89	0	0.83	LN824134.1
Klebsiella pneumoniae isolate Kp_Goe_154414 plasmid pKp_Goe_414-1, complete sequence	2615	3694	0.68	0	0.83	CP018339.1
Klebsiella pneumoniae Kp15 plasmid pENVA complete sequence	2615	4591	0.89	0	0.83	HG918041.1
Klebsiella pneumoniae strain KSB2_1B plasmid unnamed1, complete sequence	2604	4515	0.85	0	0.83	CP024507.1
Klebsiella pneumoniae strain A64477 plasmid pKP64477b, complete sequence	2604	3936	0.72	0	0.83	MF150122.1
Klebsiella pneumoniae strain KPN528 plasmid pKPN528-1, complete sequence	2604	3953	0.72	0	0.83	CP020854.1
Klebsiella pneumoniae strain AR_0068 plasmid unitig_1, complete sequence	2604	3953	0.72	0	0.83	CP020068.1
Klebsiella pneumoniae isolate 11 plasmid pIncHI1B_DHQP1300920, complete sequence	2604	3953	0.72	0	0.83	CP016921.1
Klebsiella pneumoniae strain KP617 plasmid KP-plasmid1, complete sequence	2604	3953	0.72	0	0.83	CP012754.1
Klebsiella pneumoniae subsp. pneumoniae PittNDM01 plasmid1, complete sequence	2604	3953	0.72	0	0.83	CP006799.1
Klebsiella oxytoca strain CAV1015 plasmid pCAV1015-114, complete sequence	2599	9634	0.85	0	0.83	CP017930.1
Klebsiella oxytoca strain CAV1335 plasmid pCAV1335-115, complete sequence	2599	9634	0.85	0	0.83	CP011617.1
Klebsiella oxytoca strain CAV1099 plasmid pCAV1099-114, complete sequence	2599	9634	0.85	0	0.83	CP011596.1
Klebsiella pneumoniae strain PMK1 plasmid pPMK1-NDM, complete sequence	2599	3947	0.72	0	0.83	CP008933.1
Klebsiella pneumoniae plasmid pNDM-MAR, complete sequence	2599	3947	0.72	0	0.83	JN420336.1
Klebsiella oxytoca strain pKOX3 plasmid p1, complete sequence	2593	4815	0.89	0	0.83	KY913897.1
Klebsiella pneumoniae strain AR_0158 plasmid tig00000161, complete sequence	2593	18414	0.85	0	0.83	CP021697.1
Klebsiella pneumoniae subsp. pneumoniae strain KPNIH29 plasmid pKPN-80a, complete sequence	1936	14757	0.9	0	0.85	CP009865.1
Klebsiella pneumoniae strain KSB1_10J plasmid unnamed2, complete sequence	1703	2482	0.58	0	0.82	CP024517.1
Klebsiella pneumoniae strain KSB1_4E plasmid unnamed2, complete sequence	1703	2482	0.58	0	0.82	CP024501.1
Klebsiella pneumoniae strain KSB1_7E plasmid unnamed1, complete sequence	1703	2482	0.58	0	0.82	CP024497.1
Klebsiella pneumoniae 342 plasmid pKP187, complete sequence	1692	3380	0.75	0	0.82	CP000965.1
Klebsiella pneumoniae strain KPNIH39 plasmid pKPN-332, complete sequence	1670	11913	0.75	0	0.82	CP014763.1
Raoultella ornithinolytica strain MG, complete genome	1657	6076	0.75	0	0.82	CP017802.1
Klebsiella pneumoniae subsp. pneumoniae KPNIH27 plasmid pKPN-262, complete sequence	1435	4932	0.67	0	0.85	CP007734.1
Klebsiella pneumoniae strain AR_0139 plasmid tig00000002_u sequence	1354	6881	0.53	0	0.85	CP021958.1
Klebsiella pneumoniae strain KPN1481 plasmid pKPN1481-1, complete sequence	1134	6734	0.62	0	0.82	CP020848.1
Enterobacter cloacae strain A1137, complete genome	1118	5959	0.17	0	0.87	CP021851.1
Klebsiella oxytoca KONIH1 plasmid pKOX-86d, complete sequence	1112	2153	0.17	0	0.87	CP008790.1
Klebsiella oxytoca KONIH1, complete genome	1112	4834	0.17	0	0.87	CP008788.1
Enterobacter asburiae strain ENIPBJ-CG1, complete genome	1099	4390	0.17	0	0.86	CP014993.1
Escherichia coli strain Ecol_422 plasmid pEC422_1, complete sequence	1096	3232	0.26	0	0.86	CP018961.1
Salmonella enterica strain CFSAN024439 chromosome, complete genome	1094	2782	0.17	0	0.86	CP024169.1
Salmonella enterica subsp. enterica serovar Tennessee strain CFSAN070645 chromosome, complete genome	1094	2782	0.17	0	0.86	CP024164.1
Klebsiella pneumoniae strain CAV1193, complete genome	1094	19286	0.17	0	0.86	CP013322.1
Klebsiella pneumoniae strain CAV1344, complete genome	1094	20426	0.17	0	0.86	CP011624.1
Escherichia coli strain C9, complete genome	1092	19427	0.17	0	0.86	CP010129.1
Klebsiella sp. LTGPAF-6F plasmid unnamed2, complete sequence	1090	2124	0.17	0	0.86	CP017452.1
Escherichia coli plasmid pIS04_68, strain ISO4, complete sequence	1090	3141	0.17	0	0.86	HG963476.1
Klebsiella pneumoniae subsp. pneumoniae KPNIH27, complete genome	1090	2136	0.17	0	0.86	CP007731.1
Klebsiella pneumoniae subsp. pneumoniae strain KPNIH29, complete genome	1088	11284	0.17	0	0.86	CP009863.1
Escherichia coli strain MEM, complete genome	1085	5178	0.17	0	0.86	CP012378.1
Klebsiella pneumoniae strain CAV1042, complete genome	1085	2031	0.17	0	0.86	CP018671.1
Escherichia coli strain S1, complete genome	1085	1085	0.17	0	0.86	CP010226.1
Klebsiella pneumoniae subsp. pneumoniae KPNIH27 plasmid pKPN-a41, complete sequence	1085	6876	0.17	0	0.86	CP007735.1
Enterobacter asburiae strain CAV1043, complete genome	1083	9938	0.17	0	0.86	CP011591.1
Enterobacter xiangfangensis strain SMART 1057 insertion sequences ISAba125, partial sequence; metallo-beta-lactamase (blaNDM-1) and bleomycin resistance protein (bleMBL) genes, complete cds; trpF gene, complete sequence; oxidoreductase domain protein (dsbC) gene, complete cds; and insertion sequence IS26, partial sequence	1079	1079	0.17	0	0.86	MF327270.1
Klebsiella oxytoca strain AR_0147, complete genome	1079	2169	0.17	0	0.86	CP020358.1
Escherichia coli strain 210205630 plasmid pSLy4, complete sequence	1079	2153	0.17	0	0.86	CP015916.1
Klebsiella pneumoniae strain J1 plasmid 1, complete sequence	1075	2969	0.17	0	0.86	CP013712.1
Enterobacter cloacae strain CAV1669 plasmid pKPC_CAV1669, complete sequence	1075	1872	0.17	0	0.86	CP011649.1
Enterobacter cloacae strain CAV1668 plasmid pCAV1668-85, complete sequence	1075	1872	0.17	0	0.86	CP011583.1
Enterobacter cloacae strain CAV1411 plasmid pKPC_CAV1411, complete sequence	1075	1872	0.17	0	0.86	CP011580.1
Enterobacter cloacae strain CAV1311 plasmid pKPC_CAV1311, complete sequence	1075	1872	0.17	0	0.86	CP011571.1
Klebsiella pneumoniae strain TH20 insertion sequence IS903, complete sequence; and mgrB gene, partial sequence	1075	1075	0.17	0	0.86	KF852768.1
Escherichia coli O6:H16 strain 2014EL-1346-6 plasmid unnamed4, complete sequence	1074	2806	0.17	0	0.86	CP024236.1
Escherichia coli strain VA292 plasmid pDGO100, complete sequence	1074	1074	0.17	0	0.86	KU997026.1
Klebsiella pneumoniae strain CAV1193 plasmid pCAV1193-258, complete sequence	1074	6991	0.17	0	0.86	CP013323.1
Klebsiella pneumoniae strain CAV1344 plasmid pCAV1344-250, complete sequence	1074	6310	0.17	0	0.86	CP011623.1
Enterobacter cloacae strain CAV1668, complete genome	1070	6203	0.17	0	0.86	CP011584.1
Enterobacter cloacae strain CAV1411, complete genome	1070	6203	0.17	0	0.86	CP011581.1
Klebsiella pneumoniae strain 34618, complete genome	1070	3207	0.17	0	0.86	CP010392.1
Enterobacter cloacae strain ECNIH4, complete genome	1070	1070	0.17	0	0.86	CP009850.1
Klebsiella pneumoniae subsp. pneumoniae strain AUSMDU00008079, complete genome	1068	2136	0.17	0	0.86	CP022691.1
Klebsiella pneumoniae strain BIC-1, complete genome	1068	2136	0.17	0	0.86	CP022573.1
Enterobacter cloacae strain MS7884A, complete genome	1068	5029	0.17	0	0.86	CP022532.1
Enterobacter cloacae strain 704SK10, complete genome	1068	1068	0.17	0	0.86	CP022148.1
Enterobacter cloacae strain AR_0050, complete genome	1068	1068	0.17	0	0.86	CP021896.1

## Sheet: WIPR002_6
Read ID: 5ff51bb4-8772-42fc-8461-7939c7a2505f_Classification_2d
Description	Max score	Total score	Query cover	E value	Ident	Accession
Klebsiella pneumoniae strain ED23, complete genome	6139	8424	0.94	0	0.81	CP016814.1
Klebsiella pneumoniae strain ED2, complete genome	6139	10928	0.94	0	0.81	CP016813.1
Klebsiella pneumoniae subsp. pneumoniae 1084, complete genome	6139	10811	0.94	0	0.81	CP003785.1
Klebsiella pneumoniae subsp. pneumoniae NTUH-K2044 DNA, complete genome	6139	10940	0.94	0	0.81	AP006725.1
Klebsiella pneumoniae subsp. pneumoniae strain RJF999, complete genome	6137	12174	0.94	0	0.81	CP014010.1
Klebsiella pneumoniae subsp. pneumoniae strain RJA166, complete genome	6133	8413	0.94	0	0.81	CP019047.1
Klebsiella pneumoniae strain P1428, complete genome	6130	10919	0.94	0	0.81	CP017994.1
Klebsiella pneumoniae strain INF249 chromosome, complete genome	2518	6288	0.77	0	0.8	CP024489.1
Klebsiella pneumoniae strain INF322 chromosome, complete genome	2518	6288	0.77	0	0.8	CP024482.1
Klebsiella pneumoniae strain AR_0107, complete genome	2518	6154	0.77	0	0.8	CP021955.1
Klebsiella pneumoniae KP-1, complete genome	2518	6283	0.77	0	0.8	CP012883.1
Klebsiella pneumoniae strain KpN06, complete genome	2483	10497	0.9	0	0.8	CP012992.1
Klebsiella pneumoniae strain KpN01, complete genome	2483	10497	0.9	0	0.8	CP012987.1
Klebsiella pneumoniae strain J1, complete genome	2457	11748	0.91	0	0.8	CP013711.1
Klebsiella pneumoniae subsp. pneumoniae strain KpvK54, complete genome	2407	4819	0.77	0	0.79	CP023134.1
Klebsiella pneumoniae strain AR_0117, complete genome	2300	6205	0.73	0	0.81	CP020061.1
Klebsiella pneumoniae strain kp757, complete genome	2294	13991	0.91	0	0.81	CP015120.1
Klebsiella pneumoniae CG43, complete genome	2294	10058	0.91	0	0.81	CP006648.1
Klebsiella pneumoniae strain QS17-0029 chromosome, complete genome	2289	5674	0.74	0	0.81	CP024038.1
Klebsiella pneumoniae strain FDAARGOS_440 chromosome, complete genome	2289	5674	0.74	0	0.8	CP023919.1
Klebsiella pneumoniae strain UCLAOXA232KP, complete genome	2289	5674	0.74	0	0.81	CP012568.1
Klebsiella pneumoniae strain UCLAOXA232KP, complete genome	2289	5674	0.74	0	0.8	CP012561.1
Klebsiella pneumoniae strain UCLAOXA232KP_Pt0, complete genome	2289	5674	0.74	0	0.8	CP012560.1
Klebsiella pneumoniae HK787, complete genome	2289	14009	0.91	0	0.81	CP006738.1
Klebsiella pneumoniae strain QS17-0161 chromosome, complete genome	2283	8537	0.89	0	0.81	CP024458.1
Klebsiella pneumoniae strain AR_0126, complete genome	2283	9781	0.89	0	0.81	CP021740.1
Klebsiella pneumoniae strain CAV1016, complete genome	2283	9781	0.89	0	0.8	CP017934.1
Klebsiella pneumoniae subsp. pneumoniae Kp13, complete genome	2283	12611	0.9	0	0.8	CP003999.1
Klebsiella pneumoniae strain TH1, complete genome	2272	12379	0.91	0	0.8	CP016159.1
Klebsiella pneumoniae strain W14, complete genome	2272	12513	0.91	0	0.8	CP015753.1
Klebsiella pneumoniae strain CAV1193, complete genome	2255	8741	0.9	0	0.8	CP013322.1
Klebsiella pneumoniae strain CAV1344, complete genome	2255	8605	0.9	0	0.8	CP011624.1
Klebsiella pneumoniae subsp. pneumoniae KPNIH27, complete genome	2254	6342	0.75	0	0.8	CP007731.1
Klebsiella pneumoniae subsp. pneumoniae strain H11, complete genome	2250	12337	0.9	0	0.8	CP018056.1
Klebsiella pneumoniae strain INF274 chromosome, complete genome	2250	15166	0.9	0	0.8	CP024570.1
Klebsiella pneumoniae strain INF278 chromosome, complete genome	2250	15166	0.9	0	0.8	CP024563.1
Klebsiella pneumoniae strain INF164 chromosome, complete genome	2250	15128	0.9	0	0.8	CP024556.1
Klebsiella pneumoniae strain INF163 chromosome, complete genome	2250	15155	0.9	0	0.8	CP024549.1
Klebsiella pneumoniae strain KSB1_9D chromosome, complete genome	2250	15144	0.9	0	0.8	CP024535.1
Klebsiella pneumoniae strain INF157 chromosome, complete genome	2250	15172	0.9	0	0.8	CP024528.1
Klebsiella pneumoniae strain INF158 chromosome, complete genome	2250	15183	0.9	0	0.8	CP024521.1
Klebsiella pneumoniae isolate KSB1_5D chromosome, complete genome	2250	15144	0.9	0	0.8	CP024191.1
Klebsiella pneumoniae subsp. pneumoniae strain ST101:960186733 chromosome, complete genome	2250	8389	0.88	0	0.8	CP023487.1
Klebsiella pneumoniae subsp. pneumoniae strain ST2017:950142398 chromosome	2250	8602	0.89	0	0.8	CP023553.1
Klebsiella pneumoniae strain FDAARGOS_446 chromosome, complete genome	2250	12677	0.9	0	0.8	CP023946.1
Klebsiella pneumoniae strain FDAARGOS_444 chromosome, complete genome	2250	15190	0.9	0	0.8	CP023941.1
Klebsiella pneumoniae strain FDAARGOS_443 chromosome, complete genome	2250	12675	0.9	0	0.8	CP023933.1
Klebsiella pneumoniae strain FDAARGOS_436 chromosome, complete genome	2250	12684	0.9	0	0.8	CP023907.1
Klebsiella pneumoniae strain FDAARGOS_445 chromosome, complete genome	2250	12691	0.9	0	0.8	CP023502.1
Klebsiella pneumoniae strain 721005, complete genome	2250	12675	0.9	0	0.8	CP022997.1
Klebsiella pneumoniae strain 911021, complete genome	2250	13902	0.9	0	0.8	CP022882.1
Klebsiella pneumoniae subsp. pneumoniae strain AUSMDU00008079, complete genome	2250	13693	0.9	0	0.8	CP022691.1
Klebsiella pneumoniae strain BIC-1, complete genome	2250	13807	0.9	0	0.8	CP022573.1
Klebsiella pneumoniae 704SK6 genome	2250	12742	0.9	0	0.8	CP022143.1
Klebsiella pneumoniae strain AR_0125, complete genome	2250	13835	0.9	0	0.8	CP021859.1
Klebsiella pneumoniae strain AR_0120, complete genome	2250	13835	0.9	0	0.8	CP021833.1
Klebsiella pneumoniae strain AR_0113, complete genome	2250	13835	0.9	0	0.8	CP021751.1
Klebsiella pneumoniae strain AR_0129, complete genome	2250	13835	0.9	0	0.8	CP021718.1
Klebsiella pneumoniae strain AR_0146, complete genome	2250	12667	0.9	0	0.8	CP021685.1
Klebsiella pneumoniae strain AR_0112, complete genome	2250	13835	0.9	0	0.8	CP021549.1
Klebsiella pneumoniae strain AR_0047, complete genome	2250	13835	0.9	0	0.8	CP021539.1
Klebsiella pneumoniae strain K66-45, complete genome	2250	12669	0.9	0	0.8	CP020901.1
Klebsiella pneumoniae strain AR_0098, complete genome	2250	13835	0.9	0	0.8	CP020108.1
Klebsiella pneumoniae strain AR_0115, complete genome	2250	13712	0.9	0	0.8	CP020071.1
Klebsiella pneumoniae subsp. pneumoniae strain KPN_KPC_HUG_07 genome	2250	13835	0.9	0	0.8	CP019772.1
Klebsiella pneumoniae strain CR14, complete genome	2250	13833	0.9	0	0.8	CP015392.1
Klebsiella pneumoniae strain NY9, complete genome	2250	11431	0.9	0	0.8	CP015385.1
Klebsiella pneumoniae strain AR_0049, complete genome	2250	12680	0.9	0	0.8	CP018816.1
Klebsiella pneumoniae strain Kp_Goe_121641, complete genome	2250	8607	0.88	0	0.8	CP018735.1
Klebsiella pneumoniae strain Kp_Goe_821588, complete sequence	2250	12675	0.9	0	0.8	CP018692.1
Klebsiella pneumoniae strain SWU01, complete genome	2250	12675	0.9	0	0.8	CP018454.1
Klebsiella pneumoniae strain Kp_Goe_71070, complete genome	2250	8602	0.88	0	0.8	CP018450.1
Klebsiella pneumoniae strain Kp_Goe_33208, complete genome	2250	8602	0.88	0	0.8	CP018447.1
Klebsiella pneumoniae strain Kp_Goe_822917, complete sequence	2250	12675	0.9	0	0.8	CP018438.1
Klebsiella pneumoniae strain Kp_Goe_62629, complete genome	2250	12505	0.9	0	0.8	CP018364.1
Klebsiella pneumoniae strain CAV1453, complete genome	2250	13807	0.9	0	0.8	CP018356.1
Klebsiella pneumoniae isolate blood sample 2, complete genome	2250	13835	0.9	0	0.8	CP015822.1
Klebsiella pneumoniae strain KPNIH36, complete genome	2250	13835	0.9	0	0.8	CP014647.1
Klebsiella pneumoniae strain Kpn555, complete genome	2250	6490	0.75	0	0.8	CP015130.1
Klebsiella pneumoniae isolate 207M1D0-sc-2013-04-03T11:21:06Z-1606409 genome assembly, chromosome: 1	2250	13807	0.9	0	0.8	LT216436.1
Klebsiella pneumoniae strain ATCC BAA-2146 chromosome 1, complete sequence	2250	12680	0.9	0	0.8	CP006659.2
Klebsiella pneumoniae UHKPC33, complete genome	2250	13835	0.9	0	0.8	CP011989.1
Klebsiella pneumoniae UHKPC07, complete genome	2250	13835	0.9	0	0.8	CP011985.1
Klebsiella pneumoniae DMC1097, complete genome	2250	13835	0.9	0	0.8	CP011976.1
Klebsiella pneumoniae 500_1420, complete genome	2250	13835	0.9	0	0.8	CP011980.1
Klebsiella pneumoniae strain CAV1596, complete genome	2250	13835	0.9	0	0.8	CP011647.1
Klebsiella pneumoniae strain CAV1392, complete genome	2250	12475	0.9	0	0.8	CP011578.1
Klebsiella pneumoniae strain 32192, complete genome	2250	13835	0.9	0	0.8	CP010361.1
Klebsiella pneumoniae strain 34618, complete genome	2250	13935	0.9	0	0.8	CP010392.1
Klebsiella pneumoniae subsp. pneumoniae strain KPNIH30, complete genome	2250	13829	0.9	0	0.8	CP009872.1
Klebsiella pneumoniae subsp. pneumoniae strain KPNIH32, complete genome	2250	13835	0.9	0	0.8	CP009775.1
Klebsiella pneumoniae subsp. pneumoniae strain KPNIH33, complete genome	2250	13829	0.9	0	0.8	CP009771.1
Klebsiella pneumoniae strain blaNDM-1, complete genome	2250	12510	0.9	0	0.8	CP009114.1
Klebsiella pneumoniae strain AR_0148, complete genome	2244	12667	0.9	0	0.8	CP021950.1
Klebsiella pneumoniae subsp. pneumoniae strain TGH10, complete genome	2244	6738	0.75	0	0.8	CP012744.1
Klebsiella pneumoniae subsp. pneumoniae strain TGH8, complete genome	2244	6652	0.75	0	0.8	CP012743.1
Klebsiella pneumoniae strain DHQP1002001, complete genome	2242	6481	0.75	0	0.8	CP016811.1
Klebsiella pneumoniae strain KSB1_7J chromosome, complete genome	2239	10977	0.9	0	0.8	CP024548.1
Klebsiella pneumoniae strain INF059 chromosome, complete genome	2239	12280	0.9	0	0.8	CP024545.1
Klebsiella pneumoniae strain INF042 chromosome, complete genome	2239	12280	0.9	0	0.8	CP024542.1

## Sheet: WIPR002_7
Read ID: 7ef6d6c4-c6c3-4e4a-8c85-3d49ae49496d_Classification_2d
Description	Max score	Total score	Query cover	E value	Ident	Accession
Klebsiella pneumoniae subsp. pneumoniae 1084, complete genome	6253	6253	0.79	0	0.83	CP003785.1
Klebsiella pneumoniae strain P1428, complete genome	6248	6248	0.79	0	0.83	CP017994.1
Klebsiella pneumoniae strain ED23, complete genome	6248	6248	0.79	0	0.83	CP016814.1
Klebsiella pneumoniae strain ED2, complete genome	6248	6248	0.79	0	0.83	CP016813.1
Klebsiella pneumoniae subsp. pneumoniae strain RJF999, complete genome	6248	6248	0.79	0	0.83	CP014010.1
Klebsiella pneumoniae subsp. pneumoniae NTUH-K2044 DNA, complete genome	6248	6248	0.79	0	0.83	AP006725.1
Klebsiella pneumoniae subsp. pneumoniae strain RJA166, complete genome	6242	6242	0.79	0	0.83	CP019047.1
Klebsiella pneumoniae strain CAV1042, complete genome	6143	6143	0.79	0	0.83	CP018671.1
Klebsiella pneumoniae subsp. pneumoniae strain TGH10, complete genome	6137	6137	0.79	0	0.83	CP012744.1
Klebsiella pneumoniae subsp. pneumoniae strain TGH8, complete genome	6137	6137	0.79	0	0.83	CP012743.1
Klebsiella pneumoniae subsp. pneumoniae strain ST101:960186733 chromosome, complete genome	6131	6131	0.79	0	0.83	CP023487.1
Klebsiella pneumoniae subsp. pneumoniae strain ST2017:950142398 chromosome	6131	6131	0.79	0	0.83	CP023553.1
Klebsiella pneumoniae strain Kp_Goe_121641, complete genome	6131	6131	0.79	0	0.83	CP018735.1
Klebsiella pneumoniae strain Kp_Goe_71070, complete genome	6131	6131	0.79	0	0.83	CP018450.1
Klebsiella pneumoniae strain Kp_Goe_33208, complete genome	6131	6131	0.79	0	0.83	CP018447.1
Klebsiella pneumoniae strain DHQP1605752_NV chromosome, complete genome	6120	6120	0.79	0	0.83	CP022127.1
Klebsiella pneumoniae strain 19051, complete genome	6120	6120	0.79	0	0.83	CP022023.1
Klebsiella pneumoniae strain Kp_Goe_39795, complete genome	6120	6120	0.79	0	0.83	CP018458.1
Klebsiella pneumoniae strain KP36, complete genome	6120	6120	0.79	0	0.83	CP017385.1
Klebsiella pneumoniae strain TH1, complete genome	6120	6120	0.79	0	0.83	CP016159.1
Klebsiella pneumoniae strain BR, complete genome	6120	6120	0.79	0	0.83	CP015990.1
Klebsiella pneumoniae strain W14, complete genome	6120	6120	0.79	0	0.83	CP015753.1
Klebsiella pneumoniae strain PMK1, complete genome	6120	6120	0.79	0	0.83	CP008929.1
Klebsiella pneumoniae subsp. pneumoniae strain H11, complete genome	6115	6115	0.79	0	0.83	CP018056.1
Klebsiella pneumoniae strain FDAARGOS_442 chromosome, complete genome	6109	6109	0.79	0	0.83	CP023925.1
Klebsiella pneumoniae strain FDAARGOS_439 chromosome, complete genome	6109	6109	0.79	0	0.83	CP023913.1
Klebsiella pneumoniae strain AR_0145, complete genome	6109	6109	0.79	0	0.83	CP021939.1
Klebsiella pneumoniae strain AR_0152, complete genome	6109	6109	0.79	0	0.83	CP021944.1
Klebsiella pneumoniae strain AR_0138, complete genome	6109	6109	0.79	0	0.83	CP021757.1
Klebsiella pneumoniae strain 825795-1, complete genome	6109	6109	0.79	0	0.83	CP017985.1
Klebsiella pneumoniae strain CN1, complete genome	6109	6109	0.79	0	0.83	CP015382.1
Klebsiella pneumoniae strain KP_Goe_828304, complete genome	6109	6109	0.79	0	0.83	CP018719.1
Klebsiella pneumoniae strain Kp_Goe_152021, complete genome	6109	6109	0.79	0	0.83	CP018713.1
Klebsiella pneumoniae strain Kp_Goe_827026, complete genome	6109	6109	0.79	0	0.83	CP018707.1
Klebsiella pneumoniae strain Kp_Goe_827024, complete genome	6109	6109	0.79	0	0.83	CP018701.1
Klebsiella pneumoniae strain Kp_Goe_149832, complete genome	6109	6109	0.79	0	0.83	CP018695.1
Klebsiella pneumoniae strain Kp_Goe_149473, complete sequence	6109	6109	0.79	0	0.83	CP018686.1
Klebsiella pneumoniae strain Kp_Goe_62629, complete genome	6109	6109	0.79	0	0.83	CP018364.1
Klebsiella pneumoniae strain Kp_Goe_822579, complete genome	6109	6109	0.79	0	0.83	CP018140.1
Klebsiella pneumoniae strain KP5, complete genome	6109	6109	0.79	0	0.83	CP012426.1
Klebsiella pneumoniae subsp. pneumoniae strain TGH13, complete genome	6109	6109	0.79	0	0.83	CP012745.1
Klebsiella pneumoniae strain Kpn223, complete genome	6109	6109	0.79	0	0.83	CP015025.1
Klebsiella pneumoniae strain AATZP, complete genome	6109	6109	0.79	0	0.83	CP014755.1
Klebsiella pneumoniae strain SKGH01, complete genome	6109	6109	0.79	0	0.83	CP015500.1
Klebsiella pneumoniae strain CAV1193, complete genome	6109	6109	0.79	0	0.83	CP013322.1
Klebsiella pneumoniae genome assembly MS6671.v1, chromosome : _Chr_Kpneumoniae_MS6671	6109	6109	0.79	0	0.83	LN824133.1
Klebsiella pneumoniae strain CAV1344, complete genome	6109	6109	0.79	0	0.83	CP011624.1
Klebsiella pneumoniae subsp. pneumoniae strain KPNIH31, complete genome	6109	6109	0.79	0	0.83	CP009876.1
Klebsiella pneumoniae subsp. pneumoniae strain KPNIH29, complete genome	6106	6106	0.79	0	0.83	CP009863.1
Klebsiella pneumoniae strain blaNDM-1, complete genome	6104	6104	0.79	0	0.83	CP009114.1
Klebsiella pneumoniae KCTC 2242, complete genome	6100	6100	0.79	0	0.83	CP002910.1
Klebsiella pneumoniae strain 1756, complete genome	6098	6098	0.79	0	0.83	CP019219.1
Klebsiella pneumoniae subsp. rhinoscleromatis strain SB3432, complete genome	6098	6098	0.79	0	0.83	FO203501.1
Klebsiella pneumoniae strain kp757, complete genome	6095	6095	0.79	0	0.83	CP015120.1
Klebsiella pneumoniae strain AR_0117, complete genome	6095	6095	0.79	0	0.83	CP020061.1
Klebsiella pneumoniae subsp. pneumoniae 1158, complete genome	6095	6095	0.79	0	0.83	CP006722.1
Klebsiella pneumoniae CG43, complete genome	6095	6095	0.79	0	0.83	CP006648.1
Klebsiella pneumoniae isolate Kp_Goe_154414, complete genome	6093	6093	0.79	0	0.83	CP018337.1
Klebsiella pneumoniae subsp. pneumoniae strain RJF293, complete genome	6093	6093	0.79	0	0.83	CP014008.1
Klebsiella pneumoniae HK787, complete genome	6089	6089	0.79	0	0.83	CP006738.1
Klebsiella pneumoniae strain AR_0126, complete genome	6087	6087	0.79	0	0.83	CP021740.1
Klebsiella pneumoniae strain AR_0158, complete genome	6087	6087	0.79	0	0.83	CP021696.1
Klebsiella pneumoniae strain CAV1016, complete genome	6087	6087	0.79	0	0.83	CP017934.1
Klebsiella pneumoniae subsp. pneumoniae Kp13, complete genome	6087	6087	0.79	0	0.83	CP003999.1
Klebsiella pneumoniae strain QS17-0161 chromosome, complete genome	6082	6082	0.79	0	0.83	CP024458.1
Klebsiella pneumoniae subsp. pneumoniae strain ATCC 43816 KPPR1, complete genome	6082	6082	0.79	0	0.83	CP009208.1
Klebsiella pneumoniae JM45, complete genome	6082	6082	0.79	0	0.83	CP006656.1
Klebsiella pneumoniae strain KSB1_7J chromosome, complete genome	6076	6076	0.79	0	0.83	CP024548.1
Klebsiella pneumoniae strain FDAARGOS_446 chromosome, complete genome	6076	6076	0.79	0	0.83	CP023946.1
Klebsiella pneumoniae strain FDAARGOS_444 chromosome, complete genome	6076	6076	0.79	0	0.83	CP023941.1
Klebsiella pneumoniae strain FDAARGOS_443 chromosome, complete genome	6076	6076	0.79	0	0.83	CP023933.1
Klebsiella pneumoniae strain FDAARGOS_436 chromosome, complete genome	6076	6076	0.79	0	0.83	CP023907.1
Klebsiella pneumoniae strain FDAARGOS_445 chromosome, complete genome	6076	6076	0.79	0	0.83	CP023502.1
Klebsiella pneumoniae strain 721005, complete genome	6076	6076	0.79	0	0.83	CP022997.1
Klebsiella pneumoniae strain 911021, complete genome	6076	6076	0.79	0	0.83	CP022882.1
Klebsiella pneumoniae subsp. pneumoniae strain AUSMDU00008079, complete genome	6076	6076	0.79	0	0.83	CP022691.1
Klebsiella pneumoniae strain BIC-1, complete genome	6076	6076	0.79	0	0.83	CP022573.1
Klebsiella pneumoniae strain AR_0148, complete genome	6076	6076	0.79	0	0.83	CP021950.1
Klebsiella pneumoniae strain AR_0139, complete genome	6076	6076	0.79	0	0.83	CP021960.1
Klebsiella pneumoniae strain AR_0125, complete genome	6076	6076	0.79	0	0.83	CP021859.1
Klebsiella pneumoniae strain AR_0120, complete genome	6076	6076	0.79	0	0.83	CP021833.1
Klebsiella pneumoniae strain AR_0113, complete genome	6076	6076	0.79	0	0.83	CP021751.1
Klebsiella pneumoniae strain AR_0129, complete genome	6076	6076	0.79	0	0.83	CP021718.1
Klebsiella pneumoniae strain AR_0146, complete genome	6076	6076	0.79	0	0.83	CP021685.1
Klebsiella pneumoniae strain AR_0112, complete genome	6076	6076	0.79	0	0.83	CP021549.1
Klebsiella pneumoniae strain AR_0047, complete genome	6076	6076	0.79	0	0.83	CP021539.1
Klebsiella pneumoniae strain KPN1482, complete genome	6076	6076	0.79	0	0.83	CP020841.1
Klebsiella pneumoniae isolate 23, complete genome	6076	6076	0.79	0	0.83	CP016926.1
Klebsiella pneumoniae strain INF059 chromosome, complete genome	6071	6071	0.79	0	0.83	CP024545.1
Klebsiella pneumoniae strain INF042 chromosome, complete genome	6071	6071	0.79	0	0.83	CP024542.1
Klebsiella pneumoniae strain AR_0143, complete genome	6071	6071	0.79	0	0.83	CP021708.1
Klebsiella pneumoniae strain KPNIH39, complete genome	6071	6071	0.79	0	0.83	CP014762.1
Klebsiella pneumoniae strain INF274 chromosome, complete genome	5472	6131	0.78	0	0.83	CP024570.1
Klebsiella pneumoniae strain INF278 chromosome, complete genome	5472	6131	0.78	0	0.83	CP024563.1
Klebsiella pneumoniae strain INF164 chromosome, complete genome	5472	6131	0.78	0	0.83	CP024556.1
Klebsiella pneumoniae strain INF163 chromosome, complete genome	5472	6131	0.78	0	0.83	CP024549.1
Klebsiella pneumoniae strain KSB1_9D chromosome, complete genome	5472	6131	0.78	0	0.83	CP024535.1
Klebsiella pneumoniae strain INF157 chromosome, complete genome	5472	6131	0.78	0	0.83	CP024528.1
Klebsiella pneumoniae strain INF158 chromosome, complete genome	5472	6131	0.78	0	0.83	CP024521.1
Klebsiella pneumoniae isolate KSB1_5D chromosome, complete genome	5472	6131	0.78	0	0.83	CP024191.1

## Sheet: WIPR002_8
Read ID: 38a0397c-3c35-4c45-8a2a-8e16b6924871_Classification_2d
Description	Max score	Total score	Query cover	E value	Ident	Accession
Klebsiella pneumoniae strain P1428, complete genome	852	852	0.96	0	0.77	CP017994.1
Klebsiella pneumoniae subsp. pneumoniae strain RJA166, complete genome	852	852	0.96	0	0.77	CP019047.1
Klebsiella pneumoniae strain ED23, complete genome	852	852	0.96	0	0.77	CP016814.1
Klebsiella pneumoniae strain ED2, complete genome	852	852	0.96	0	0.77	CP016813.1
Klebsiella pneumoniae strain TH1, complete genome	852	942	0.96	0	0.77	CP016159.1
Klebsiella pneumoniae strain W14, complete genome	852	942	0.96	0	0.77	CP015753.1
Klebsiella pneumoniae subsp. pneumoniae 1084, complete genome	852	852	0.96	0	0.77	CP003785.1
Klebsiella pneumoniae subsp. pneumoniae NTUH-K2044 DNA, complete genome	852	852	0.96	0	0.77	AP006725.1
Klebsiella pneumoniae strain INF249 chromosome, complete genome	846	846	0.96	0	0.77	CP024489.1
Klebsiella pneumoniae strain INF322 chromosome, complete genome	846	846	0.96	0	0.77	CP024482.1
Klebsiella pneumoniae subsp. pneumoniae strain KPNIH29, complete genome	846	846	0.96	0	0.77	CP009863.1
Klebsiella pneumoniae strain KSB1_7J chromosome, complete genome	841	841	0.96	0	0.77	CP024548.1
Klebsiella pneumoniae strain INF059 chromosome, complete genome	841	841	0.96	0	0.77	CP024545.1
Klebsiella pneumoniae strain INF042 chromosome, complete genome	841	841	0.96	0	0.77	CP024542.1
Klebsiella pneumoniae strain AR_0158, complete genome	841	841	0.96	0	0.77	CP021696.1
Klebsiella pneumoniae strain CAV1042, complete genome	841	841	0.96	0	0.77	CP018671.1
Klebsiella pneumoniae strain KPNIH39, complete genome	841	841	0.96	0	0.77	CP014762.1
Klebsiella pneumoniae subsp. pneumoniae strain ATCC 43816 KPPR1, complete genome	841	841	0.96	0	0.77	CP009208.1
Klebsiella pneumoniae subsp. pneumoniae KPNIH27, complete genome	841	841	0.96	0	0.77	CP007731.1
Klebsiella pneumoniae subsp. pneumoniae Kp13, complete genome	841	841	0.96	0	0.77	CP003999.1
Klebsiella pneumoniae strain FDAARGOS_442 chromosome, complete genome	835	835	0.96	0	0.77	CP023925.1
Klebsiella pneumoniae strain FDAARGOS_439 chromosome, complete genome	835	835	0.96	0	0.77	CP023913.1
Klebsiella pneumoniae strain AR_0145, complete genome	835	835	0.96	0	0.77	CP021939.1
Klebsiella pneumoniae strain AR_0152, complete genome	835	835	0.96	0	0.77	CP021944.1
Klebsiella pneumoniae strain AR_0138, complete genome	835	835	0.96	0	0.77	CP021757.1
Klebsiella pneumoniae strain AR_0126, complete genome	835	835	0.96	0	0.77	CP021740.1
Klebsiella pneumoniae strain KPN1482, complete genome	835	835	0.96	0	0.77	CP020841.1
Klebsiella pneumoniae strain 825795-1, complete genome	835	835	0.96	0	0.77	CP017985.1
Klebsiella pneumoniae strain CN1, complete genome	835	835	0.96	0	0.77	CP015382.1
Klebsiella pneumoniae strain KP_Goe_828304, complete genome	835	835	0.96	0	0.77	CP018719.1
Klebsiella pneumoniae strain Kp_Goe_152021, complete genome	835	835	0.96	0	0.77	CP018713.1
Klebsiella pneumoniae strain Kp_Goe_827026, complete genome	835	835	0.96	0	0.77	CP018707.1
Klebsiella pneumoniae strain Kp_Goe_827024, complete genome	835	835	0.96	0	0.77	CP018701.1
Klebsiella pneumoniae strain Kp_Goe_149832, complete genome	835	835	0.96	0	0.77	CP018695.1
Klebsiella pneumoniae strain Kp_Goe_149473, complete sequence	835	835	0.96	0	0.77	CP018686.1
Klebsiella pneumoniae strain Kp_Goe_822579, complete genome	835	835	0.96	0	0.77	CP018140.1
Klebsiella pneumoniae strain CAV1016, complete genome	835	835	0.96	0	0.77	CP017934.1
Klebsiella pneumoniae strain KP5, complete genome	835	835	0.96	0	0.77	CP012426.1
Klebsiella pneumoniae subsp. pneumoniae strain TGH13, complete genome	835	835	0.96	0	0.77	CP012745.1
Klebsiella pneumoniae strain Kpn555, complete genome	835	835	0.96	0	0.77	CP015130.1
Klebsiella pneumoniae strain Kpn223, complete genome	835	835	0.96	0	0.77	CP015025.1
Klebsiella pneumoniae strain AATZP, complete genome	835	835	0.96	0	0.77	CP014755.1
Klebsiella pneumoniae strain SKGH01, complete genome	835	835	0.96	0	0.77	CP015500.1
Klebsiella pneumoniae subsp. pneumoniae strain TGH10, complete genome	835	835	0.96	0	0.77	CP012744.1
Klebsiella pneumoniae subsp. pneumoniae strain TGH8, complete genome	835	835	0.96	0	0.77	CP012743.1
Klebsiella pneumoniae strain CAV1193, complete genome	835	835	0.96	0	0.77	CP013322.1
Klebsiella pneumoniae genome assembly MS6671.v1, chromosome : _Chr_Kpneumoniae_MS6671	835	835	0.96	0	0.77	LN824133.1
Klebsiella pneumoniae strain CAV1344, complete genome	835	835	0.96	0	0.77	CP011624.1
Klebsiella pneumoniae subsp. pneumoniae strain 234-12, complete genome	835	835	0.96	0	0.77	CP011313.1
Klebsiella pneumoniae subsp. pneumoniae 1158, complete genome	835	835	0.96	0	0.77	CP006722.1
Klebsiella pneumoniae subsp. pneumoniae strain KPNIH31, complete genome	835	835	0.96	0	0.77	CP009876.1
Klebsiella pneumoniae str. Kp52.145, chromosome, complete genome	835	835	0.96	0	0.77	FO834906.1
Klebsiella pneumoniae KCTC 2242, complete genome	835	835	0.96	0	0.77	CP002910.1
Klebsiella pneumoniae subsp. pneumoniae strain H11, complete genome	830	830	0.96	0	0.77	CP018056.1
Klebsiella pneumoniae strain QS17-0161 chromosome, complete genome	830	830	0.96	0	0.77	CP024458.1
Klebsiella pneumoniae strain INF274 chromosome, complete genome	830	830	0.96	0	0.77	CP024570.1
Klebsiella pneumoniae strain INF278 chromosome, complete genome	830	830	0.96	0	0.77	CP024563.1
Klebsiella pneumoniae strain INF164 chromosome, complete genome	830	830	0.96	0	0.77	CP024556.1
Klebsiella pneumoniae strain INF163 chromosome, complete genome	830	830	0.96	0	0.77	CP024549.1
Klebsiella pneumoniae strain KSB1_9D chromosome, complete genome	830	830	0.96	0	0.77	CP024535.1
Klebsiella pneumoniae strain INF157 chromosome, complete genome	830	830	0.96	0	0.77	CP024528.1
Klebsiella pneumoniae strain INF158 chromosome, complete genome	830	830	0.96	0	0.77	CP024521.1
Klebsiella pneumoniae strain KSB1_10J chromosome, complete genome	830	830	0.96	0	0.77	CP024515.1
Klebsiella pneumoniae strain KSB2_1B chromosome, complete genome	830	830	0.96	0	0.77	CP024504.1
Klebsiella pneumoniae strain KSB1_4E chromosome, complete genome	830	830	0.96	0	0.77	CP024499.1
Klebsiella pneumoniae strain KSB1_7E chromosome, complete genome	830	830	0.96	0	0.77	CP024496.1
Klebsiella pneumoniae isolate KSB1_5D chromosome, complete genome	830	830	0.96	0	0.77	CP024191.1
Klebsiella pneumoniae subsp. pneumoniae strain ST101:960186733 chromosome, complete genome	830	830	0.96	0	0.77	CP023487.1
Klebsiella pneumoniae subsp. pneumoniae strain ST2017:950142398 chromosome	830	830	0.96	0	0.77	CP023553.1
Klebsiella pneumoniae strain FDAARGOS_446 chromosome, complete genome	830	830	0.96	0	0.77	CP023946.1
Klebsiella pneumoniae strain FDAARGOS_444 chromosome, complete genome	830	830	0.96	0	0.77	CP023941.1
Klebsiella pneumoniae strain FDAARGOS_443 chromosome, complete genome	830	830	0.96	0	0.77	CP023933.1
Klebsiella pneumoniae strain FDAARGOS_436 chromosome, complete genome	830	830	0.96	0	0.77	CP023907.1
Klebsiella pneumoniae strain FDAARGOS_445 chromosome, complete genome	830	830	0.96	0	0.77	CP023502.1
Klebsiella pneumoniae strain 721005, complete genome	830	830	0.96	0	0.77	CP022997.1
Klebsiella pneumoniae strain 911021, complete genome	830	830	0.96	0	0.77	CP022882.1
Klebsiella pneumoniae subsp. pneumoniae strain AUSMDU00008079, complete genome	830	830	0.96	0	0.77	CP022691.1
Klebsiella pneumoniae strain BIC-1, complete genome	830	830	0.96	0	0.77	CP022573.1
Klebsiella pneumoniae strain DHQP1605752_NV chromosome, complete genome	830	830	0.96	0	0.77	CP022127.1
Klebsiella pneumoniae 704SK6 genome	830	830	0.96	0	0.77	CP022143.1
Klebsiella pneumoniae strain 19051, complete genome	830	830	0.96	0	0.77	CP022023.1
Klebsiella pneumoniae strain kp757, complete genome	830	830	0.96	0	0.77	CP015120.1
Klebsiella pneumoniae strain 1756, complete genome	830	830	0.96	0	0.77	CP019219.1
Klebsiella pneumoniae strain Kp_Goe_121641, complete genome	830	830	0.96	0	0.77	CP018735.1
Klebsiella pneumoniae strain Kp_Goe_71070, complete genome	830	830	0.96	0	0.77	CP018450.1
Klebsiella pneumoniae strain Kp_Goe_33208, complete genome	830	830	0.96	0	0.77	CP018447.1
Klebsiella pneumoniae strain Kp_Goe_39795, complete genome	830	830	0.96	0	0.77	CP018458.1
Klebsiella pneumoniae strain KP36, complete genome	830	830	0.96	0	0.77	CP017385.1
Klebsiella pneumoniae strain BR, complete genome	830	830	0.96	0	0.77	CP015990.1
Klebsiella pneumoniae subsp. pneumoniae strain RJF293, complete genome	830	830	0.96	0	0.77	CP014008.1
Klebsiella pneumoniae strain KpN06, complete genome	830	830	0.96	0	0.77	CP012992.1
Klebsiella pneumoniae strain KpN01, complete genome	830	830	0.96	0	0.77	CP012987.1
Klebsiella pneumoniae HK787, complete genome	830	830	0.96	0	0.77	CP006738.1
Klebsiella pneumoniae strain PMK1, complete genome	830	830	0.96	0	0.77	CP008929.1
Klebsiella pneumoniae CG43, complete genome	830	830	0.96	0	0.77	CP006648.1
Klebsiella pneumoniae subsp. pneumoniae MGH 78578, complete genome	830	830	0.96	0	0.77	CP000647.1
Klebsiella pneumoniae strain QS17-0029 chromosome, complete genome	824	824	0.96	0	0.77	CP024038.1
Klebsiella pneumoniae strain FDAARGOS_447 chromosome, complete genome	824	824	0.96	0	0.77	CP023949.1
Klebsiella pneumoniae strain FDAARGOS_440 chromosome, complete genome	824	824	0.96	0	0.77	CP023919.1
Klebsiella pneumoniae subsp. rhinoscleromatis strain SB3432, complete genome	819	819	0.96	0	0.77	FO203501.1

## Sheet: WIPR002_9
Read ID: 7bec764f-185c-4bd8-a86f-ae0a1d3f830d_Classification_2d
Description	Max score	Total score	Query cover	E value	Ident	Accession
Klebsiella pneumoniae strain P1428, complete genome	3611	5355	0.54	0	0.84	CP017994.1
Klebsiella pneumoniae subsp. pneumoniae strain RJA166, complete genome	3605	5350	0.54	0	0.84	CP019047.1
Klebsiella pneumoniae strain ED23, complete genome	3605	5350	0.54	0	0.84	CP016814.1
Klebsiella pneumoniae strain ED2, complete genome	3605	5350	0.54	0	0.84	CP016813.1
Klebsiella pneumoniae subsp. pneumoniae 1084, complete genome	3605	5350	0.54	0	0.84	CP003785.1
Klebsiella pneumoniae subsp. pneumoniae NTUH-K2044 DNA, complete genome	3605	5350	0.54	0	0.84	AP006725.1
Klebsiella pneumoniae subsp. pneumoniae strain RJF999, complete genome	3600	5344	0.54	0	0.84	CP014010.1
Klebsiella pneumoniae strain KSB1_10J chromosome, complete genome	3533	5211	0.54	0	0.83	CP024515.1
Klebsiella pneumoniae strain KSB2_1B chromosome, complete genome	3533	5211	0.54	0	0.83	CP024504.1
Klebsiella pneumoniae strain KSB1_4E chromosome, complete genome	3533	5211	0.54	0	0.83	CP024499.1
Klebsiella pneumoniae strain KSB1_7E chromosome, complete genome	3533	5211	0.54	0	0.83	CP024496.1
Klebsiella pneumoniae subsp. pneumoniae strain RJF293, complete genome	3478	5156	0.54	0	0.83	CP014008.1
Klebsiella pneumoniae subsp. pneumoniae strain ATCC 43816 KPPR1, complete genome	3478	5189	0.54	0	0.83	CP009208.1
Klebsiella pneumoniae strain J1, complete genome	3467	5145	0.54	0	0.83	CP013711.1
Klebsiella pneumoniae strain KpN06, complete genome	3467	5161	0.54	0	0.83	CP012992.1
Klebsiella pneumoniae strain KpN01, complete genome	3467	5161	0.54	0	0.83	CP012987.1
Klebsiella pneumoniae strain INF249 chromosome, complete genome	3461	5145	0.54	0	0.83	CP024489.1
Klebsiella pneumoniae strain INF322 chromosome, complete genome	3461	5145	0.54	0	0.83	CP024482.1
Klebsiella pneumoniae strain AR_0107, complete genome	3461	5145	0.54	0	0.83	CP021955.1
Klebsiella pneumoniae strain CAV1042, complete genome	3456	5150	0.54	0	0.83	CP018671.1
Klebsiella pneumoniae strain XH209, complete genome	3456	5145	0.54	0	0.83	CP009461.1
Klebsiella pneumoniae subsp. pneumoniae MGH 78578, complete genome	3456	5145	0.54	0	0.83	CP000647.1
Klebsiella pneumoniae strain QS17-0029 chromosome, complete genome	3450	5156	0.54	0	0.83	CP024038.1
Klebsiella pneumoniae strain FDAARGOS_447 chromosome, complete genome	3450	5150	0.54	0	0.83	CP023949.1
Klebsiella pneumoniae strain FDAARGOS_440 chromosome, complete genome	3450	5156	0.54	0	0.83	CP023919.1
Klebsiella pneumoniae strain UCLAOXA232KP, complete genome	3450	5156	0.54	0	0.83	CP012568.1
Klebsiella pneumoniae strain UCLAOXA232KP, complete genome	3450	5156	0.54	0	0.83	CP012561.1
Klebsiella pneumoniae strain UCLAOXA232KP_Pt0, complete genome	3450	5156	0.54	0	0.83	CP012560.1
Klebsiella pneumoniae strain AR_0117, complete genome	3445	5134	0.54	0	0.83	CP020061.1
Klebsiella pneumoniae strain KSB1_7J chromosome, complete genome	3439	5139	0.54	0	0.83	CP024548.1
Klebsiella pneumoniae strain INF059 chromosome, complete genome	3439	5139	0.54	0	0.83	CP024545.1
Klebsiella pneumoniae strain INF042 chromosome, complete genome	3439	5139	0.54	0	0.83	CP024542.1
Klebsiella pneumoniae strain AR_0139, complete genome	3439	5139	0.54	0	0.83	CP021960.1
Klebsiella pneumoniae strain KPN1482, complete genome	3439	5139	0.54	0	0.83	CP020841.1
Klebsiella pneumoniae strain kp757, complete genome	3439	5128	0.54	0	0.83	CP015120.1
Klebsiella pneumoniae strain KPNIH39, complete genome	3439	5139	0.54	0	0.83	CP014762.1
Klebsiella pneumoniae strain CAV1193, complete genome	3439	5128	0.54	0	0.83	CP013322.1
Klebsiella pneumoniae strain CAV1344, complete genome	3439	5128	0.54	0	0.83	CP011624.1
Klebsiella pneumoniae strain yzusk-4 genome	3435	5113	0.52	0	0.84	CP011421.1
Klebsiella pneumoniae strain QS17-0161 chromosome, complete genome	3434	5128	0.54	0	0.83	CP024458.1
Klebsiella pneumoniae strain INF274 chromosome, complete genome	3434	5123	0.54	0	0.83	CP024570.1
Klebsiella pneumoniae strain INF278 chromosome, complete genome	3434	5123	0.54	0	0.83	CP024563.1
Klebsiella pneumoniae strain INF164 chromosome, complete genome	3434	5123	0.54	0	0.83	CP024556.1
Klebsiella pneumoniae strain INF163 chromosome, complete genome	3434	5123	0.54	0	0.83	CP024549.1
Klebsiella pneumoniae strain KSB1_9D chromosome, complete genome	3434	5123	0.54	0	0.83	CP024535.1
Klebsiella pneumoniae strain INF157 chromosome, complete genome	3434	5123	0.54	0	0.83	CP024528.1
Klebsiella pneumoniae strain INF158 chromosome, complete genome	3434	5123	0.54	0	0.83	CP024521.1
Klebsiella pneumoniae isolate KSB1_5D chromosome, complete genome	3434	5123	0.54	0	0.83	CP024191.1
Klebsiella pneumoniae strain FDAARGOS_446 chromosome, complete genome	3434	5123	0.54	0	0.83	CP023946.1
Klebsiella pneumoniae strain FDAARGOS_444 chromosome, complete genome	3434	5123	0.54	0	0.83	CP023941.1
Klebsiella pneumoniae strain FDAARGOS_443 chromosome, complete genome	3434	5123	0.54	0	0.83	CP023933.1
Klebsiella pneumoniae strain FDAARGOS_436 chromosome, complete genome	3434	5123	0.54	0	0.83	CP023907.1
Klebsiella pneumoniae strain FDAARGOS_445 chromosome, complete genome	3434	5123	0.54	0	0.83	CP023502.1
Klebsiella pneumoniae strain 721005, complete genome	3434	5123	0.54	0	0.83	CP022997.1
Klebsiella pneumoniae strain 911021, complete genome	3434	5123	0.54	0	0.83	CP022882.1
Klebsiella pneumoniae subsp. pneumoniae strain AUSMDU00008079, complete genome	3434	5123	0.54	0	0.83	CP022691.1
Klebsiella pneumoniae strain BIC-1, complete genome	3434	5123	0.54	0	0.83	CP022573.1
Klebsiella pneumoniae 704SK6 genome	3434	5123	0.54	0	0.83	CP022143.1
Klebsiella pneumoniae strain AR_0148, complete genome	3434	5123	0.54	0	0.83	CP021950.1
Klebsiella pneumoniae strain AR_0125, complete genome	3434	5123	0.54	0	0.83	CP021859.1
Klebsiella pneumoniae strain AR_0120, complete genome	3434	5123	0.54	0	0.83	CP021833.1
Klebsiella pneumoniae strain AR_0113, complete genome	3434	5123	0.54	0	0.83	CP021751.1
Klebsiella pneumoniae strain AR_0126, complete genome	3434	5128	0.54	0	0.83	CP021740.1
Klebsiella pneumoniae strain AR_0129, complete genome	3434	5123	0.54	0	0.83	CP021718.1
Klebsiella pneumoniae strain AR_0146, complete genome	3434	5123	0.54	0	0.83	CP021685.1
Klebsiella pneumoniae strain AR_0112, complete genome	3434	5123	0.54	0	0.83	CP021549.1
Klebsiella pneumoniae strain AR_0047, complete genome	3434	5123	0.54	0	0.83	CP021539.1
Klebsiella pneumoniae strain BK13043, complete genome	3434	5123	0.54	0	0.83	CP020837.1
Klebsiella pneumoniae strain K66-45, complete genome	3434	5123	0.54	0	0.83	CP020901.1
Klebsiella pneumoniae strain AR_0098, complete genome	3434	5123	0.54	0	0.83	CP020108.1
Klebsiella pneumoniae strain AR_0115, complete genome	3434	5123	0.54	0	0.83	CP020071.1
Klebsiella pneumoniae strain KP38731, complete genome	3434	5123	0.54	0	0.83	CP014294.1
Klebsiella pneumoniae subsp. pneumoniae strain KPN_KPC_HUG_07 genome	3434	5123	0.54	0	0.83	CP019772.1
Klebsiella pneumoniae strain CR14, complete genome	3434	5123	0.54	0	0.83	CP015392.1
Klebsiella pneumoniae strain NY9, complete genome	3434	5123	0.54	0	0.83	CP015385.1
Klebsiella pneumoniae strain AR_0049, complete genome	3434	5123	0.54	0	0.83	CP018816.1
Klebsiella pneumoniae strain CAV1016, complete genome	3434	5128	0.54	0	0.83	CP017934.1
Klebsiella pneumoniae subsp. pneumoniae strain 234-12, complete genome	3434	5123	0.54	0	0.83	CP011313.1
Klebsiella pneumoniae subsp. pneumoniae strain H11, complete genome	3422	5106	0.54	0	0.83	CP018056.1
Klebsiella pneumoniae strain FDAARGOS_442 chromosome, complete genome	3422	5123	0.54	0	0.83	CP023925.1
Klebsiella pneumoniae strain FDAARGOS_439 chromosome, complete genome	3422	5123	0.54	0	0.83	CP023913.1
Klebsiella pneumoniae strain DHQP1605752_NV chromosome, complete genome	3422	5117	0.54	0	0.83	CP022127.1
Klebsiella pneumoniae strain 19051, complete genome	3422	5133	0.54	0	0.83	CP022023.1
Klebsiella pneumoniae strain AR_0138, complete genome	3422	5123	0.54	0	0.83	CP021757.1
Klebsiella pneumoniae strain AR_0143, complete genome	3422	5117	0.54	0	0.83	CP021708.1
Klebsiella pneumoniae strain KPN528, complete genome	3422	5117	0.54	0	0.83	CP020853.1
Klebsiella pneumoniae strain AR_0068, complete genome	3422	5117	0.54	0	0.83	CP020067.1
Klebsiella pneumoniae strain 825795-1, complete genome	3422	5123	0.54	0	0.83	CP017985.1
Klebsiella pneumoniae strain CN1, complete genome	3422	5123	0.54	0	0.83	CP015382.1
Klebsiella pneumoniae strain 1756, complete genome	3422	5100	0.54	0	0.83	CP019219.1
Klebsiella pneumoniae str. Kp52.145, chromosome, complete genome	3422	5095	0.54	0	0.83	FO834906.1
Klebsiella pneumoniae subsp. pneumoniae Kp13, complete genome	3422	5111	0.54	0	0.83	CP003999.1
Klebsiella pneumoniae strain AR_0145, complete genome	3417	5117	0.54	0	0.83	CP021939.1
Klebsiella pneumoniae strain AR_0152, complete genome	3417	5117	0.54	0	0.83	CP021944.1
Klebsiella pneumoniae strain TH1, complete genome	3417	5095	0.54	0	0.83	CP016159.1
Klebsiella pneumoniae strain W14, complete genome	3417	5095	0.54	0	0.83	CP015753.1
Klebsiella pneumoniae strain ATCC 35657, complete genome	3413	5102	0.52	0	0.83	CP015134.1
Klebsiella pneumoniae strain DHQP1002001, complete genome	3195	4895	0.54	0	0.82	CP016811.1
Klebsiella pneumoniae subsp. pneumoniae strain KPNIH29, complete genome	3195	4895	0.54	0	0.82	CP009863.1
Klebsiella pneumoniae subsp. pneumoniae KPNIH27, complete genome	3195	4895	0.54	0	0.82	CP007731.1

[truncated: 12 more sheets: WIPR002_10, WIPR002_11, WIPR002_12, WIPR002_13, WIPR002_14, WIPR002_15, WIPR002_16, WIPR002_17, WIPR004_1, WIPR004_2, WIPR004_3, WIPR004_4]
