# Supplementary material for: Culture-independent analysis of liver abscess using nanopore sequencing
Source: PLoS One. 2018 Jan 9;13(1):e0190853. doi: 10.1371/journal.pone.0190853 (PMC5760015; doi:10.1371/journal.pone.0190853)
Supplement: S3 Table — (XLSX) [file pone.0190853.s003.xlsx]

## Sheet: Genes covered by ONT Reads
Read Index	Original Read Id	ReadLength	Origin	Start	End	Gene Count	Gene Names
1	ff4d7354-5aa1-4798-b60f-08a644a8e796_Classification_2d	2409	chromosome	127940	130149	3	Protein YicC	hypothetical protein	hypothetical protein
2	1517ec7b-e237-434f-be7e-7fdf5fecfa30_Classification_2d	5162	chromosome	183348	188515	4	Periplasmic alpha-amylase	BAX protein	Xylose activator XylR (AraC family)	Ribose ABC transport system, permease protein RbsC
3	ebb7cab0-a843-4e93-bd03-881a9fb5bebe_Classification_2d	9493	chromosome	247402	256996	5	Cellulose synthase catalytic subunit	Cyclic di-GMP binding protein precursor	Endoglucanase precursor	Cellulose synthase operon protein C	Protein yhjK
4	7ef6d6c4-c6c3-4e4a-8c85-3d49ae49496d_Classification_2d	9252	chromosome	468099	475358	9	Pantothenate:Na+ symporter	Membrane protein	Biotin carboxylase of acetyl-CoA carboxylase	Biotin carboxyl carrier protein of acetyl-CoA carboxylase	3-dehydroquinate dehydratase II	putative membrane protein	Putative sulfite oxidase subunit YedY	hypothetical protein	Putative lipoprotein
5	f47842d6-c004-403d-b63b-97b082a25402_Classification_2d	1654	chromosome	680520	682180	1	Adenylate cyclase
6	38a0397c-3c35-4c45-8a2a-8e16b6924871_Classification_2d	1808	chromosome	785485	787244	2	Aminomethyltransferase	Glycine cleavage system H protein
7	8d25803b-79d3-4428-8b09-4f41b32225d8_Classification_2d	8997	chromosome	808341	817505	13	putative lipoprotein YgeR precursor	tRNA-Gly	hypothetical protein	Transcriptional regulator, LysR family	4-carboxymuconolactone decarboxylase	putative oxidoreductase	NAD(P)H oxidoreductase YRKL	hypothetical protein	Transcriptional regulator	hypothetical protein	hypothetical protein	hypothetical protein	Arsenical resistance operon repressor
8	adb89c25-85cf-49e9-83cb-bac29990b97b_Classification_2d	8042	chromosome	952171	958750	7	Glycine cleavage system transcriptional activator GcvA	hypothetical protein	Putative RNA 2'-O-ribose methyltransferase mtfA	L-fucose operon activator	L-fucose mutarotase	L-fuculokinase	L-fucose isomerase
9	1d74f32c-a51b-416e-851c-f8fe1ce4b89f_Classification_2d	929	chromosome	1039204	1039922	2	transport protein	Transcriptional regulatory protein
10	6cdf805f-40b5-471d-a8bc-ae35909f3629_Classification_2d	9689	chromosome	1725848	1734029	10	DNA gyrase inhibitory protein	Putative inner membrane protein	YeeX	Cobalamin synthase	Nicotinate-nucleotide-dimethylbenzimidazole phosphoribosyltransferase	Adenosylhomocysteinase	putative transmembrane protein	4-oxalocrotonate tautomerase	Transcriptional regulator, LysR family	Lipoate-protein ligase A
11	8384507d-08d4-4e35-817a-2fe3dcd3dcfb_Classification_2d	6745	chromosome	2345607	2352193	7	Phage-related regulatory protein cII	hypothetical protein	Transposase	Transposase	hypothetical protein	2,3-butanediol dehydrogenase, S-alcohol forming, (R)-acetoin-specific	Acetolactate synthase, catabolic
12	cabcf11b-7722-44ce-949c-89f8958a9cd2_Classification_2d	2392	chromosome	2701059	2703384	4	PTS system, maltose and glucose-specific IIC component	Maltose-6'-phosphate glucosidase	hypothetical protein	hypothetical protein
13	eb73de5a-f93e-44a9-be85-da3505b0b06f_Classification_2d	6456	chromosome	3325713	3331021	7	3-oxoacyl-[acyl-carrier-protein] synthase, KASIII	Phosphate:acyl-ACP acyltransferase PlsX	LSU ribosomal protein L32p	hypothetical protein	Maf/YceF/YhdE family protein	Ribosomal large subunit pseudouridine synthase C	Ribonuclease E
14	5ff51bb4-8772-42fc-8461-7939c7a2505f_Classification_2d	8916	chromosome	3887274	3895495	10	Dipeptide transport system permease protein DppB	Dipeptide transport system permease protein DppC	Dipeptide transport ATP-binding protein DppD	Dipeptide transport ATP-binding protein DppF	hypothetical protein	Transposase	putative transcriptional regulator (LysR familiy)	Adenosylmethionine-8-amino-7-oxononanoate aminotransferase	Oxidoreductase	ABC transporter related protein
15	289d8a2a-902d-40ab-a663-c7d8553d87a3_Classification_2d	4546	chromosome	3937700	3942261	5	hypothetical protein	Oxidoreductase	Inosose isomerase	Nucleoside permease NupG	Phenylalanine-specific permease
16	eb9105a2-c32e-46b2-9e04-10b9637e14f0_Classification_2d	6939	chromosome	4299086	4305947	9	Butyryl-CoA dehydrogenase	putative hydrolase	Transporter, LysE family	LysR family transcriptional regulator YfiE	tRNA-Asp	DNA polymerase III epsilon subunit	Ribonuclease HI	SAM-dependent methyltransferase	Hydroxyacylglutathione hydrolase
17	7bec764f-185c-4bd8-a86f-ae0a1d3f830d_Classification_2d	10141	chromosome	4383130	4387211	4	General secretion pathway protein C	General secretion pathway protein D	General secretion pathway protein E	General secretion pathway protein F
18	e7829514-93c2-4532-af2e-f057566d55fe_Classification_2d	8169	chromosome	4527823	4532271	6	Metal-dependent hydrolase	Transcriptional regulator	Inosine-uridine preferring nucleoside hydrolase	4-hydroxy-3-methylbut-2-enyl diphosphate reductase	FKBP-type peptidyl-prolyl cis-trans isomerase slpA	Lipoprotein signal peptidase
19	31c1c2d1-5f65-4588-99d0-635c78a94b16_Classification_2d	9620	chromosome	4901196	4908052	8	Adenylosuccinate synthetase	Putative inner membrane protein YjeT	hypothetical protein	HflC protein	GTP-binding protein HflX	RNA-binding protein Hfq	tRNA delta(2)-isopentenylpyrophosphate transferase	DNA mismatch repair protein MutL
20	bfa0a2df-1778-423a-9806-42ea3f6ae6ce_Classification_2d	7358	chromosome	5261208	5268075	7	Methionine repressor MetJ	LSU ribosomal protein L31p	Helicase PriA essential for oriC/DnaA-independent DNA replication	Transcriptional (co)regulator CytR	Cell division protein FtsN	ATP-dependent protease HslV	ATP-dependent hsl protease ATP-binding subunit HslU
21	a905553d-896e-4f05-afa8-2f760707e20b_Classification_2d	6056	plasmid	44796	50668	7	transposase	hypothetical protein	recombinase	hypothetical protein	hypothetical protein	hypothetical protein	DNA replication protein
					Total Number	130

## Sheet: CARD AR Genes
S3 Table. Antibiotic-resistant genes determined by the Comprehensive Antibiotic Resistance Database.
Read Index	ReadId	Gene Name	CARD ARO ID	ARO Name	ARO Description
7	8d25803b-79d3-4428-8b09-4f41b32225d8_Classification_2d	hypothetical protein	ARO:3000074	emrB	emrB is a translocase in the emrB -TolC efflux protein in E. coli. It recognizes substrates including carbonyl cyanide m-chlorophenylhydrazone (CCCP), nalidixic acid, and thioloactomycin.
14	5ff51bb4-8772-42fc-8461-7939c7a2505f_Classification_2d	Dipeptide transport ATP-binding protein DppD	ARO:3000535	macB	MacB is an ATP-binding cassette (ABC) transporter that exports macrolides with 14- or 15- membered lactones. It forms an antibiotic efflux complex with MacA and TolC.
14	5ff51bb4-8772-42fc-8461-7939c7a2505f_Classification_2d	Dipeptide transport ATP-binding protein DppF	ARO:3000535	macB	MacB is an ATP-binding cassette (ABC) transporter that exports macrolides with 14- or 15- membered lactones. It forms an antibiotic efflux complex with MacA and TolC.
14	5ff51bb4-8772-42fc-8461-7939c7a2505f_Classification_2d	Adenosylmethionine-8-amino-7-oxononanoate aminotransferase	ARO:3000024	patA	PatA is an ABC transporter of Streptococcus pneumoniae that interacts with PatB to confer fluoroquinolone resistance.
14	5ff51bb4-8772-42fc-8461-7939c7a2505f_Classification_2d	ABC transporter related protein	ARO:3000535	macB	MacB is an ATP-binding cassette (ABC) transporter that exports macrolides with 14- or 15- membered lactones. It forms an antibiotic efflux complex with MacA and TolC.
16	eb9105a2-c32e-46b2-9e04-10b9637e14f0_Classification_2d	LysR family transcriptional regulator YfiE	ARO:3003840	cysB	Positive regulator of gene expression in the cysteine regulon. cysB mutants confer resistance to novobiocin, an aminocoumarin antibiotic, in Escherichia coli.
20	bfa0a2df-1778-423a-9806-42ea3f6ae6ce_Classification_2d	Helicase PriA essential for oriC/DnaA-independent DNA replication	ARO:3003844	mfd	mfd dissociates transcription elongation complexes blocked at nonpairing lesions and mediates recruitment of DNA repair proteins. The Mfd (mutation frequency decline) protein, also known as transcription-repair coupling factor, is responsible for ATP-dependent removal of stalled RNA polymerase from DNA lesions by inducing forward movement of the RNA polymerase and subsequent recruitment of nucleo…
