# Supplementary material for: Culture-independent analysis of liver abscess using nanopore sequencing
Source: PLoS One. 2018 Jan 9;13(1):e0190853. doi: 10.1371/journal.pone.0190853 (PMC5760015; doi:10.1371/journal.pone.0190853)
Supplement: S4 Table — (XLSX) [file pone.0190853.s004.xlsx]

## Sheet: 工作表1
S4 Table. Sequence analysis of host DNA contamination
		total base	ratio	read number	N50	human read rum	non human read num	human ratio	non human ratio
	WIPR002	125200000	1	58965	5379	41390	17575	0.701942	0.298058
	WIPR004	53970000	1	17939	5952	13399	4286	0.74692	0.238921
